# Supplementary material for: Cytokine profiling of maternal peripheral and umbilical cord blood in term and preterm labor
Source: Front Immunol. 2026 Apr 7;17:1786565. doi: 10.3389/fimmu.2026.1786565 (PMC13095561; doi:10.3389/fimmu.2026.1786565)
Supplement: Supplementary file 2 [file DataSheet1.xls]

## Sheet: Summary (cubic-fitted values)
MILLIPLEX Analyst Detail Report
Summary
Analyte Sample	IL-2R alpha	MIG	MIP-1beta	IL-6	IFN-alpha2	IFN-gamma	SDF-1alpha	IL-1ra	MCP-3	IL-16	IL-12p40	LIF	TNF-beta	IL-5	GM-CSF	MIF	TNF-alpha	RANTES	IL-2	IL-1beta	IL-18	Eotaxin	Basic FGF	VEGF	beta-NGF	PDGF-BB	IP-10	IL-13	IL-4	MCP-1	IL-8	MIP-1alpha	IL-10	G-CSF	GRO-alpha	HGF	IL-1alpha	IL-3	SCF	TRAIL	M-CSF	CTACK	IL-15	IL-7	IL-12p70	IL-17	IL-9	SCGF-beta
	pg/ml	pg/ml	pg/ml	pg/ml	pg/ml	pg/ml	pg/ml	pg/ml	pg/ml	pg/ml	pg/ml	pg/ml	pg/ml	pg/ml	pg/ml	pg/ml	pg/ml	pg/ml	pg/ml	pg/ml	pg/ml	pg/ml	pg/ml	pg/ml	pg/ml	pg/ml	pg/ml	pg/ml	pg/ml	pg/ml	pg/ml	pg/ml	pg/ml	pg/ml	pg/ml	pg/ml	pg/ml	pg/ml	pg/ml	pg/ml	pg/ml	pg/ml	pg/ml	pg/ml	pg/ml	pg/ml	pg/ml	pg/ml
PB-1	22.23	29.74	85.15	7.06	2.96	0.92	357.67	120.92	0.21	25.52	21.24	12.42	294.06	0.03	0.23	158.18	14.67	1048	0.47	0.6	28.75	5.53	8.69	0	0	35.35	104.71	2.63	0.79	4.9	1.12	1.02	1.33	1.84	0.07	296.35	4.32	0	19.53	11.54	27.03	64.8	0.01	6.98	0.57	3.82	300.57	32845
PB-2	28.2	34.61	102.37	1.45	4.21	1.14	353.82	190.56	0.28	20.11	21.24	7.85	320.68	0	0.25	94.06	17.93	664.78	0.37	0.54	16.72	7.8	10.62	0	0	43.89	119.25	0.51	0.94	4.49	1.93	1.02	1.14	1.64	0.46	249.2	4.32	0	24.18	10.36	17.16	93.65	0.01	8.27	0.5	3.95	313.88	31452
PB-3	42.56	102.22	87.97	1.6	2.37	0.92	381.68	101.68	0.19	14.22	28.49	4.9	275.56	0.01	0.19	133.02	11.84	960.72	0.42	0.67	43.39	12.02	14.46	0	0	36.91	211.73	0.51	0.94	5.34	0.64	0.81	0.96	1.33	0.05	309.47	3.93	0.01	28.8	6.72	29.48	91.64	0.01	4.75	0.4	3.55	294.13	35818
PB-4	28.82	34.61	93.87	1.09	2.37	1.03	353.82	76.72	0.16	18.44	12.5	3.17	300.5	0	0.19	111.85	13.97	862.11	0.32	0.52	3.84	9.89	6.95	0	0	21.74	65.72	0.64	0.94	6.35	1.12	0.62	0.96	1.23	0.08	192.16	1.87	0	27.57	7.65	10.43	69.16	0.01	4.75	1.48	3.04	269.72	20394
PB-5	23.21	43.92	87.97	0.43	2.76	1.26	390.04	101.68	0.19	19.26	18.05	5.42	269.66	0	0.27	86.25	13.97	1616	0.28	0.46	10.38	11.26	6.54	0	0	135.36	243.75	0.64	0.94	4.9	0.61	0.81	1.14	2.1	0.3	196.36	1.46	0	24.73	10.82	19.54	82.24	0	5.09	0.32	3.42	269.72	34299
PB-6	48.47	42.06	85.15	0.04	2.02	1.26	425.34	81.88	0.12	23.91	18.05	4.9	300.5	0.1	0.27	151.48	11.07	773.62	0.47	0.8	45.32	7.97	22.65	0	0	21.74	138.78	0.51	0.58	5.11	0.44	0.81	0.96	1.45	0.08	218.83	2.35	0	29.43	8.34	24.79	72.22	0.01	3.5	0.5	3.04	307.15	30119
PB-7	45.42	21.03	99.1	2.97	2.76	3.09	420.76	101.68	0.28	18.44	18.05	5.97	334.88	0	0.17	100.37	15.42	1801	0.47	0.8	30.02	13.98	8.37	0	0	80.49	170.49	0.64	1.25	6.35	0.73	0.71	1.55	1.33	12.65	218.83	2.91	0	28.8	12.59	27.63	99.94	0.01	5.71	0.43	5.39	342.29	35818
PB-8	35.03	51.11	94.89	0.27	3.17	1.4	416.23	81.88	0.16	22.41	15.14	8.55	320.68	0.02	0.39	138.9	11.84	919.99	0.5	2.13	22.65	9.07	10.62	0	0	43.89	183.92	1.09	0.74	7.55	0.81	1.23	0.96	3.09	0.3	254.65	2.91	0	19.53	12.32	25.89	138.29	0.01	5.44	0.43	3.55	294.13	51763
PB-9	30.1	97.88	92.86	0.8	3.65	1.2	468.89	120.92	0.28	22.41	28.49	5.97	313.81	0.01	0.23	138.9	14.32	1359	0.37	0.6	29.38	11.51	10.62	0	0	59.44	200.57	0.64	1.19	6.35	0.57	0.96	1.05	1.45	0.7	428.28	2.35	0	40.72	9.5	25.89	91.64	0	8.65	0.43	4.09	307.15	41682
PB-10	30.1	51.11	99.1	35.09	3.17	2.64	453.9	221.75	0.35	29.06	21.24	5.97	357.36	0	0.35	209.63	18.39	2869	0.57	2.23	29.38	15.58	11.52	0	0.02	124.13	125.89	0.64	0.94	9.37	8.38	1.29	3.64	3.25	209.05	316.24	3.23	0	30.73	10.36	39.92	106.64	0.06	7.57	1.48	3.82	342.29	33564
PB-11	32.82	37.74	85.15	0.16	2.76	1.26	272.83	120.92	0.35	20.11	21.24	6.56	275.56	0	0.15	94.06	11.84	1048	0.28	0.77	20.77	6.02	7.38	0	0	126.85	98.12	1.15	0.74	5.82	0.57	0.96	0.96	2.53	0.46	130.11	2.62	0	18.59	9.5	19.54	46.83	0	6.98	0.43	3.29	300.57	23225
PB-12	21.28	42.98	99.1	1	5.46	0.92	335.17	236.64	0.21	118.79	24.72	7.18	334.88	0	0.33	111.85	16.21	2098	0.28	0.52	16.36	15.25	19.47	0	0	399.84	151.34	1.34	1.45	3.58	1.18	1.29	1.14	1.64	3.41	233.52	3.57	0	23.64	8.71	18.71	84.04	0.01	6.98	0.43	4.65	342.29	25881
PB-13	36.58	67	89.89	0.47	2.76	1.26	369.48	156.81	0.21	66.19	18.05	3.97	269.66	0.01	0.19	176.28	11.07	1025	0.42	0.92	22.65	8.15	8.37	0	0	67.69	135.81	0.47	0.74	4.49	1.37	0.62	2.04	0.95	0.51	360.14	2.62	0	24.18	11.3	17.92	113.8	0	5.44	0.57	3.17	294.13	26448
PB-14	19.52	51.11	94.89	0.1	2.76	1.14	335.17	137.7	0.24	16.19	22.94	8.55	307.08	0	0.23	60.99	11.84	1273	0.37	1.06	10.38	11.76	7.38	0	0	84.05	200.57	2.03	1.03	4.9	1.01	1.23	1.14	2.66	0.57	165.12	3.23	0	28.18	12.32	14.43	124.1	0.01	6.25	0.35	3.82	313.88	20394
PB-15	39.89	33.87	102.37	0.13	3.44	4.49	444.17	171	0.28	84	24.72	7.85	381.35	0.01	0.33	141.95	19.83	2197	0.47	0.92	19.89	16.99	10.62	0	0	227.66	112.96	0.99	1.25	6.63	0.81	1.09	1.33	1.92	43.95	214.14	3.57	0	28.8	13.43	25.89	99.94	0.02	7.57	0.5	4.09	320.75	27619
PB-16	18.69	30.39	89.89	2.97	4.98	1.26	444.17	203.35	0.28	21.46	19.61	9.93	307.08	0.07	3.07	151.48	11.84	1168	0.53	2.03	15.67	14.6	6.54	0	0.01	23.87	121.86	7.79	1.69	6.63	3.37	0.62	2.04	2.41	4.13	277.7	2.35	0.01	34.99	8.34	20.85	150.81	0.11	6.98	0.81	3.55	294.13	37403
PB-17	32.12	77.97	94.89	0.25	8.97	2.47	463.84	247.11	0.55	27.83	37.63	29.72	281.6	0.04	3.83	154.79	17.05	757.04	0.82	1.36	10.84	12.02	8.37	0	0.02	99.95	168.66	5.05	2.25	10.67	1.65	1.16	5.41	4.17	6.62	218.83	5.19	0.03	28.8	10.82	14.43	80.48	0.13	14.89	1.06	4.37	307.15	25881
PB-18	25.31	42.98	87.02	1.19	4.21	1.33	425.34	182.48	0.35	38.52	28.49	9.93	307.08	0.03	0.6	121.98	12.69	862.11	0.47	1.06	8.54	14.6	10.62	0	0	52.2	249.08	0.64	1.45	7.88	1.01	0.96	2.04	1.92	0.1	223.62	5.19	0.01	32.79	11.3	20.4	183.27	0.01	14.89	0.73	5.55	275.63	24784
PB-19	19.52	28.48	91.86	2.15	4.98	1.4	342.51	190.56	0.35	38.52	32	9.93	275.56	0.02	0.39	151.48	14.67	1419	0.42	0.49	22.65	9.48	8.37	0	11.34	109	109.35	2.17	1.13	5.34	1.5	1.16	1.78	2.25	2.81	337.48	5.19	0	26.41	8.71	23.48	87.76	0.01	7.57	0.64	4.09	320.75	40789
PB-20	31.43	47.89	87.02	1.76	6.01	1.54	453.9	320.46	0.44	34.56	32	14.86	275.56	0.01	0.39	145.05	19.83	1581	0.57	0.57	12.89	17.36	14.46	0	0	183.32	183.92	1.27	1.25	15.75	3.07	1.23	2.04	2.1	0.46	271.75	5.19	0.01	26.41	12.86	15.07	199.85	0.01	13.47	0.73	5.55	269.72	33564
PB-21	14.41	48.94	83.33	0.13	4.21	1.54	505.82	156.81	0.35	23.4	21.24	7.18	281.6	0.06	0.27	124.65	18.86	1547	0.37	0.8	3.49	16.99	7.82	0	0	73.81	216.37	0.81	1.25	10.22	1.5	0.81	1.55	1.13	2.55	228.51	24.26	0	29.43	11.05	19.96	138.29	0.02	6.98	0.57	4.09	373.27	60238
PB-22	17.9	31.74	104.61	0.33	2.76	0.92	327.99	137.7	0.35	16.19	28.49	5.97	320.68	0.01	0.27	77.4	15.81	1880	0.42	0.49	9.52	11.26	8.37	0	0	111.39	117.97	0.81	0.94	4.9	1.12	1.09	1.55	2.41	23.76	154.73	2.35	0	24.18	9.09	12.67	72.22	0	8.27	0.37	3.82	381.44	23733
PB-23	39.89	44.88	87.02	0.36	2.37	1.14	463.84	120.92	0.16	38.52	21.24	6.56	275.56	0	0.19	121.98	13.97	900.27	0.42	0.74	12.34	11.02	6.54	0	0	70.68	262.95	0.64	0.9	2.95	0.5	1.23	1.14	1.64	0.2	344.87	1.46	0	30.07	12.05	22.73	138.29	0.01	6.25	0.37	4.37	281.66	43527
PB-24	19.1	38.57	109.24	0.08	2.37	1.14	320.96	101.68	0.16	16.19	18.05	4.42	334.88	0	0.15	86.25	11.07	1724	0.28	0.44	1.28	13.68	6.54	0	0	138.33	138.78	0.64	0.83	4.21	0.73	0.96	0.96	1.54	36.92	161.58	1.87	0	22.04	9.5	6.48	64.8	0	6.25	0.32	3.82	373.27	22727
PB-25	20.38	27.27	94.89	0.08	2.76	0.74	281.84	120.92	0.44	17.66	28.49	8.55	381.35	0	0.23	74.92	12.69	1450	0.28	0.67	34.94	15.92	8.69	0	0	129.62	140.29	0.51	1.19	6.35	0.57	0.71	1.14	1.28	0.94	172.43	3.23	0	19.53	10.82	19.12	70.67	0	6.98	0.35	4.94	349.78	21764
PB-26	55.2	31.74	87.02	0.12	4.98	2.03	357.67	198.99	0.73	24.44	48.47	18.06	320.68	0.06	0.52	107.11	21.92	1616	0.53	0.84	34.94	7.97	14.46	0	0	43.89	117.97	2.17	1.25	6.35	1.12	1.6	2.43	3.42	18.17	290	3.23	0.01	23.64	12.86	21.77	87.76	0.03	11.29	0.64	4.37	327.78	32141
PB-27	51.73	100.03	83.33	0.15	3.17	2.47	500.37	171	0.35	20.11	18.05	8.55	258.22	0.02	0.39	145.05	13.97	1094	0.47	1.36	38.94	12.02	15.94	0	0	103.26	228.41	2.21	0.94	12.96	1.07	0.81	1.33	2.25	0.13	290	4.32	0	38.16	10.36	34.31	227.59	0.02	6.25	0.43	4.37	266.81	40789
PB-28	28.2	39.41	99.1	0.09	3.17	1.61	463.84	156.81	0.16	18.44	24.72	5.97	334.88	0.01	0.45	116.8	13.97	1724	0.32	1.84	35.71	19.35	10.62	0	0	84.05	200.57	1.84	1.25	4.12	1.01	1.29	1.78	1.84	3.41	271.75	3.57	0	32.79	12.05	24.26	138.29	0.01	8.27	0.37	4.94	334.95	43058
PB-29	65.64	36.93	88.92	0.39	2.37	1.4	545.65	137.7	0.35	24.44	18.05	4.9	231.72	0	0.27	205.14	9.77	450.14	0.47	1.93	28.13	8.32	32.37	0	0.01	27.26	159.77	0.99	0.65	0.83	1.07	1.09	1.14	2.1	0.13	360.14	2.35	0	30.73	8.71	32.15	141.32	0.04	6.98	0.32	3.55	207.98	38222
PB-30	23.21	48.94	90.87	0.11	3.17	1.77	269.89	120.92	0.28	17.66	22.94	5.42	307.08	0	0.23	54.73	14.67	1301	0.28	0.49	16.01	9.48	6.14	0	0	195.63	192.07	0.64	1.03	2.95	0.33	0.88	1.33	1.54	0.14	141.89	2.91	0	21.01	8.71	15.4	37.7	0	6.98	0.32	4.8	281.66	23733
PB-31	28.82	39.41	86.08	6.47	2.37	1.14	377.57	65.56	0.16	11.18	15.14	8.55	334.88	2.41	0.23	135.93	17.05	1330	0.37	0.92	19.04	7.97	23.81	0	0	31.04	170.49	0.64	0.74	5.82	1.37	1	0.96	1.84	1.41	290	1.87	0	21.01	12.32	17.16	82.24	0	6.25	0.5	3.04	307.15	30778
PB-32	30.1	116.41	96.97	1.19	2.02	4.49	528.21	65.56	0.16	23.91	15.14	9.93	275.56	0	0.19	209.63	21.92	981.76	0.6	0.67	15.33	29.84	8.37	0	0	36.91	254.54	0.37	1.13	7.23	1.5	1.37	1.14	2.53	0.04	205.06	1.46	0	41.61	7.65	28.23	147.58	0.03	5.44	0.61	9.06	357.44	48506
PB-33	33.54	38.57	88.92	0.71	3.17	1.47	473.99	101.68	0.28	22.41	21.24	19.96	300.5	0.01	0.33	161.65	23.03	940.13	0.74	0.74	35.71	16.27	10.62	0	0	45.84	200.57	2.03	1.03	6.35	1.01	0.84	1.55	1.84	0.85	228.51	3.57	0	28.18	14.65	24.26	121.44	0.03	5.44	0.64	3.17	269.72	28224
PB-34	51.73	25.56	87.02	5.93	4.21	1.61	250.19	247.11	0.35	30.35	32	8.55	313.81	0	0.39	84.4	12.69	1118	0.39	0.8	25.8	9.27	9.21	0	0	99.95	90.96	0.51	1.13	4.12	0.91	0.96	1.33	1.54	0.3	254.65	2.91	0	28.18	12.32	38.23	72.22	0	9.06	0.57	4.94	287.83	27619
PB-35	31.43	23.44	87.02	6.47	3.65	1.26	288.01	221.75	0.44	17.66	28.49	13.55	313.81	0	0.33	69.45	11.84	1142	0.42	0.49	23.65	5.65	8.37	0	0	168.1	117.97	0.64	1.03	4.9	0.96	1	1.66	1.45	0.03	228.51	2.91	0	16.82	9.5	30.13	53.33	0.01	6.98	0.57	4.37	269.72	25881
PB-36	37.38	31.06	73.17	0.27	5.46	1.4	407.31	171	0.31	17.66	28.49	8.55	217.14	0	0.52	154.79	17.48	245.44	0.74	0.54	22.65	7.47	7.38	0	0	23.87	119.25	2.63	1.13	7.55	1.24	1.37	2.04	3.25	0	154.73	2.91	0	30.07	3.92	22.73	85.88	0.02	12.17	0.64	3.55	226.8	34299
PB-37	32.82	45.86	88.92	0.12	2.76	1.14	463.84	101.68	0.21	26.08	21.24	7.85	307.08	0	0.27	109.46	14.32	940.13	0.37	0.92	35.71	7.16	10.62	0	0	43.89	125.89	0.99	0.83	1.98	0.53	1.09	1.33	1.84	2.81	218.83	2.91	0	16.82	9.92	22.73	121.44	0.02	18.12	0.43	3.29	307.15	35818
PB-38	38.2	52.23	96.97	0.51	2.37	0.83	416.23	101.68	0.16	26.65	21.24	4.9	300.5	0	0.23	111.85	11.84	2052	0.32	1.01	27.53	8.69	8.37	0	0	32.41	161.51	0.51	0.83	4.9	0.73	1.02	0.96	1.84	7.27	196.36	2.35	0	26.41	10.82	14.75	89.68	0.02	5.44	0.32	3.29	313.88	32845
PB-39	14.41	22.94	101.27	0.16	2.76	0.83	390.04	101.68	0.28	20.55	18.05	4.9	334.88	0	0.19	107.11	17.93	1880	0.37	0.6	16.72	13.39	7.38	0	0	32.41	124.53	0.51	0.94	3.58	0.5	0.96	1.66	2.19	4.99	168.74	2.91	0	18.14	10.82	14.75	73.8	0	6.25	0.43	3.82	334.95	9765
PB-40	48.47	44.88	88.92	0.11	2.76	1.4	350.01	101.68	0.21	23.4	18.05	4.9	281.6	0.03	0.23	121.98	13.97	1651	0.47	0.6	28.13	6.71	10.62	0	0	54.51	144.92	1.15	0.62	2.41	0.61	0.88	0.96	1.45	1.16	188.04	2.35	0	19.53	9.92	27.63	124.1	0.03	6.25	0.37	3.04	342.29	55238
PB-41	40.76	32.43	98.03	11.88	3.65	1.54	365.5	203.35	0.35	21.46	24.72	8.55	334.88	0.01	0.39	90.07	11.84	1482	0.53	0.6	23.65	8.32	6.54	0	0.01	62.07	135.81	0.81	1.03	4.9	2.36	1.67	1.78	4.6	8.76	233.52	4.32	0	19.53	12.05	17.53	87.76	0.05	9.06	0.5	3.82	320.75	40789
PB-42	34.28	44.88	88.92	0.16	4.98	1.33	494.98	171	0.28	23.4	21.24	14.86	300.5	0	0.56	141.95	15.81	782.04	0.74	0.92	1.15	7.97	9.21	0	0	27.26	159.77	2.63	1.03	3.58	1.37	0.96	1.55	2.19	0.57	223.62	3.57	0.01	24.18	11.3	18.31	126.82	0.02	8.27	0.57	4.09	275.63	38222
PB-43	41.65	42.98	88.92	1.09	2.76	1.03	484.37	376.99	0.21	213.19	21.24	18.06	294.06	0.01	0.19	260.34	12.69	2052	0.67	0.8	30.02	21.56	14.46	0	0.01	204.29	149.71	0.73	1.38	6.63	1.72	1.16	4.42	2.86	183.45	260.23	4.32	0	20.51	11.3	22.25	132.43	0.08	6.98	1.48	4.09	313.88	37403
PB-44	14.41	31.74	101.27	0.71	3.17	1.03	398.58	120.92	0.21	23.91	24.72	7.18	357.36	0	0.33	109.46	21.92	1880	0.42	1.01	14.37	13.39	6.54	0	0	70.68	216.37	0.99	1.25	5.34	2.19	1.26	1.55	2.53	4.13	172.43	3.57	0	22.57	7.01	12.95	164.46	0.01	6.98	0.5	4.65	334.95	40789
PB-45	26.43	48.94	101.27	0.47	3.65	1.86	434.66	364.94	0.35	147.52	28.49	8.55	334.88	0	0.52	223.71	19.83	2869	0.6	1.06	14.06	16.99	15.18	0	0	321.96	316.1	0.81	1.45	10.22	1.18	1.29	1.78	2.53	159.68	205.06	3.57	0.01	32.09	9.92	21.77	191.38	0.04	8.27	0.64	4.37	381.44	39059
PB-46	27.01	62.11	88.92	0.3	2.37	1.54	350.01	156.81	0.35	15.17	24.72	7.18	320.68	0	0.3	98.22	12.69	1482	0.47	0.6	24.17	9.89	9.21	0	0	138.33	274.59	1.27	1.13	5.34	0.81	1.37	1.44	3.42	7.27	114.25	3.57	0	18.59	13.43	19.12	164.46	0.02	6.98	0.43	3.82	300.57	27619
PB-47	33.54	41.16	94.89	0.15	3.17	0.69	601.52	916.29	0.35	650.5	21.24	14.86	287.76	0.04	0.39	498.6	17.05	2729	0.6	1.17	19.04	22.03	15.94	0	0.02	308.31	215.2	0.51	1.45	7.23	2.56	1.29	2.69	1.64	283.11	344.87	4.32	0.01	24.18	15.3	25.89	183.27	0.39	5.44	0.81	4.65	327.78	52896
PB-48	28.82	37.74	94.89	0.6	3.65	1.69	484.37	831.19	0.24	552.96	24.72	8.55	307.08	0	0.45	376.23	17.93	3093	0.57	1.01	34.94	13.39	19.47	0	0.01	253.7	181.94	0.81	0.94	2.95	1.01	1.13	1.78	1.84	227.97	205.06	2.91	0.01	35.76	9.09	18.71	135.33	0.08	6.25	0.64	4.09	327.78	33564
PB-49	24.77	30.39	103.48	0.6	3.44	4.49	439.39	131.86	0.28	37.69	21.24	7.85	320.68	0.01	0.27	148.23	13.97	2357	0.3	1.43	14.06	10.33	8.37	0	0	116.32	152.99	0.64	0.94	4.12	1.5	0.88	1.14	1.13	4.13	260.23	3.23	0	24.73	12.32	22.25	111.36	0.01	6.98	0.43	3.68	369.25	26448
PB-50	30.1	52.23	74.78	0.15	2.19	1.08	398.58	81.88	0.16	77.03	11.29	4.9	241.98	0.02	0.12	133.02	9.07	740.82	0.24	0.92	21.69	19.35	8.37	0	0	40.25	165.04	0.32	0.94	8.23	0.64	0.81	0.81	1.13	0.02	135.87	1.87	0	28.18	12.05	24.79	242.87	0.01	4.75	0.37	3.29	242.03	37403
PB-51	23.72	53.37	88.92	0.11	3.65	1.14	407.31	137.7	0.28	16.19	18.05	7.18	275.56	0	0.27	102.57	13.97	1651	0.42	3.68	19.46	11.26	9.21	0	0	77.08	161.51	3	1.03	1.38	1.12	0.88	1.33	1.45	0.24	356.26	2.62	0	28.8	11.05	19.96	91.64	0.02	6.98	0.5	3.82	327.78	51763
PB-52	35.79	51.11	87.02	0.6	4.21	1.69	416.23	137.7	0.21	27.83	21.24	7.18	313.81	0	0.88	135.93	15.81	1048	0.6	1.06	22.16	8.32	8.37	0	0.01	49.98	132.89	2.03	1.03	5.34	1.12	0.81	2.04	2.1	8.76	265.93	2.35	0.01	29.43	11.3	12.4	113.8	0.03	6.25	0.57	4.09	334.95	33564
PB-53	27.01	6.45	96.97	1.95	2.37	1.03	429.97	137.7	0.16	26.65	18.05	3.97	294.06	0	0.33	135.93	24.18	1048	0.45	0.67	22.65	9.68	9.21	0	0	62.07	143.36	0.64	0.74	5.57	0.61	0.81	1.55	1.38	0.46	214.14	2.91	0	25.28	11.3	22.25	89.68	0.02	6.25	0.5	3.04	307.15	25881
PB-54	22.23	37.74	94.89	0.16	2.76	0.51	511.33	65.56	0.16	18.04	18.05	4.9	263.88	0	0.27	124.65	10.17	1025	0.37	0.54	17.46	13.1	7.38	0	0	17.86	176.13	1.34	0.83	7.23	0.91	0.71	1.14	1.04	0	200.66	1.87	0	26.98	6.43	15.4	118.84	0	8.65	0.5	3.29	300.57	39059
PB-55	28.82	31.74	93.87	0.09	3.65	2.47	373.51	137.7	0.35	15.17	40.7	8.55	334.88	0.01	0.39	79.09	14.32	1724	0.37	1.01	24.17	8.32	8.37	0	0	95.72	170.49	1.84	1.13	4.49	0.68	1.02	1.78	1.84	4.99	89.06	3.57	0	18.14	11.05	22.73	135.33	0.02	8.27	0.43	3.82	365.27	19530
PB-56	21.28	38.15	99.1	0.07	3.65	1.54	390.04	156.81	0.28	41.1	32	3.97	313.81	0.01	0.45	111.85	15.42	2052	0.37	0.92	21.69	14.29	12.58	0	0	191.44	283.65	0.99	1.08	5.82	0.77	1.23	1.44	1.92	4.13	228.51	4.32	0	21.01	9.09	18.31	171.74	0.01	6.98	0.37	4.09	327.78	36602
PB-57	37.38	23.95	89.89	0.13	2.02	2.12	381.68	137.7	0.21	31.01	18.05	3.97	300.5	0.01	1.17	154.79	20.85	1581	0.42	0.35	28.75	6.57	7.38	0	0	36.91	98.12	0.41	0.74	3.58	0.64	0.62	1.14	0.95	0.7	168.74	2.91	0	26.98	8.34	27.63	84.04	0.02	8.27	0.32	3.17	307.15	42136
PB-58	31.43	22.94	94.89	0.8	2.76	1.26	342.51	137.7	0.16	16.91	15.14	5.97	320.68	0	0.23	90.07	12.69	1880	0.32	0.6	14.06	5.53	7.38	0	0	40.25	179.98	0.64	0.65	2.41	1.01	1.53	1.55	3.78	0.09	141.89	1.12	0	25.56	11.3	28.23	108.98	0	4.75	0.37	3.55	334.95	30119
PB-59	15.72	154.27	93.87	0.25	2.76	0.58	385.84	101.68	0.16	20.11	21.24	3.17	349.7	0	0.21	90.07	12.69	1921	0.47	0.74	8	9.68	7.82	0	0.01	118.87	384.14	0.64	0.83	1.98	0.5	0.96	0.81	1.64	131.22	180.07	2.91	0	18.59	11.3	11.62	89.68	0.01	5.44	0.37	3.29	373.27	38222
PB-60	19.1	21.03	92.86	0.02	2.76	0.74	250.19	137.7	0.19	22.41	28.49	4.9	287.76	0	0.23	66.51	11.84	1514	0.24	0.35	1.28	6.02	47.29	0	0	129.62	91.95	0.51	0.65	2.41	0.28	0.74	1.55	0.87	0.11	135.87	2.35	0	15.99	6.72	10.89	41.12	0	5.44	1.12	3.55	320.75	25881
PB-61	26.43	16.94	92.86	0.92	4.98	1.69	314.08	190.56	0.44	25.52	37.63	18.06	307.08	0	0.88	80.82	13.97	1581	0.42	0.67	38.1	12.55	10.62	0	0	113.83	74.85	1.34	1.45	3.58	0.91	1.29	2.04	2.1	0.3	168.74	3.57	0	22.57	10.82	26.45	89.68	0.01	9.98	0.64	4.94	313.88	20394
PB-62	16.41	31.06	88.92	10.66	2.37	1.08	528.21	156.81	0.21	18.44	24.72	9.36	313.81	0.02	0.23	154.79	14.67	1142	0.37	1.26	34.19	11.51	9.21	0	0	47.87	268.7	0.81	0.94	7.23	1.37	1.16	0.96	1.54	0.04	384.32	2.35	0	32.09	12.32	22.73	171.74	0.01	4.75	0.57	3.29	294.13	67128
PB-63	16.41	18.47	103.48	1.6	3.65	1.14	297.52	150.16	0.35	25.52	24.72	5.97	342.21	0	0.27	72.53	14.67	1581	0.42	0.8	15.33	7.47	9.21	0	0	111.39	107.01	1.34	0.94	5.34	1.24	0.88	1.55	1.13	4.99	151.42	3.23	0	16.82	8.34	12.67	164.46	0	6.25	0.5	4.09	342.29	33564
PB-64	19.94	36.14	108.06	0.04	3.17	1.26	335.17	120.92	0.28	17.66	18.05	5.97	373.18	0	0.23	100.37	15.81	1801	0.32	0.52	23.65	14.29	10.62	0	0	99.95	172.35	0.51	1.13	2.67	0.73	0.88	1.33	1.64	11.54	165.12	2.35	0	24.18	9.5	16.79	126.82	0	8.27	0.43	4.37	334.95	31452
PB-65	6.75	22.44	96.97	0.92	3.65	0.83	377.57	137.7	0.16	31.69	18.05	7.18	313.81	0.02	0.27	151.48	12.69	1450	0.53	2.55	34.19	9.68	10.62	0	0	43.89	130.05	0.64	0.83	4.9	0.77	1.09	2.29	1.84	0.85	161.58	2.35	0	17.25	5.9	16.08	97.79	0.02	6.98	0.5	3.17	317.3	46450
PB-66	17.9	22.94	109.24	2.37	2.37	1.03	365.5	101.68	0.16	11.44	21.24	5.97	349.7	0.03	0.27	86.25	14.67	1547	0.24	1.66	6.97	12.15	7.38	0	0	124.13	132.89	0.41	0.83	4.49	1.3	0.88	1.14	1.54	1.56	254.65	2.91	0	52.81	12.32	11.37	85.88	0	6.25	0.35	3.55	349.78	42136
PB-67	24.77	35.37	85.15	0.47	2.37	0.83	551.6	137.7	0.21	51.04	15.14	4.42	241.98	0.01	0.12	180.14	10.17	757.04	0.39	0.67	19.89	22.03	7.82	0	0	70.68	543.24	0.64	0.74	5.82	0.64	1.37	0.67	3.68	0.46	214.14	1.87	0	32.09	11.8	27.03	154.11	0.01	5.44	0.43	3.82	287.83	55238
PB-68	18.69	22.44	94.89	0.55	4.98	1.03	237	212.35	0.73	26.65	64.86	14.86	294.06	0	0.79	48.06	20.85	1616	0.47	0.54	7.65	3.59	10.62	0	0	129.62	125.89	1.55	1.13	4.9	1.07	1.06	2.69	1.64	2.31	121.93	7.28	4.33	16.82	7.99	10.21	113.8	0.02	9.06	0.73	4.94	281.66	20394
PB-69	25.31	22.94	81.54	0.15	4.21	1.4	320.96	190.56	0.35	19.26	28.49	9.93	269.66	0	0.65	77.4	14.67	1048	0.42	0.6	9.52	7.16	7.38	0	0	52.2	119.25	0.81	1.25	5.82	0.44	1.09	1.78	2.1	0.03	214.14	3.57	0.08	22.04	8.34	20.85	60.73	0.01	9.06	0.5	4.65	307.15	23225
PB-70	28.2	37.74	90.87	1.45	3.17	1.14	505.82	137.7	0.16	27.83	21.24	6.56	252.69	0	0.33	127.38	10.17	412.78	0.37	2.33	24.7	6.16	7.38	0	0	54.51	161.51	1.84	0.74	2.41	0.73	2.35	1.78	4.82	0.27	148.17	1.87	0	29.43	9.09	19.54	93.65	0.03	6.72	0.64	2.8	258.28	51763
PB-71	15.72	31.06	110.43	0.02	3.65	0.65	373.51	120.92	0.24	17.66	18.05	9.93	334.88	0	0.27	67.97	11.84	1651	0.37	0.8	60.05	7.31	9.21	0	0	118.87	154.66	0.64	0.74	2.95	0.64	0.81	1.14	1.04	2.1	154.73	2.91	0	19.53	12.86	22.73	66.22	0.01	6.72	0.5	3.04	313.88	27619
PB-72	8.95	56.96	91.86	0.45	2.02	1.26	528.21	65.56	0.21	21.46	15.14	3.97	294.06	0	0.15	98.22	10.17	2098	0.32	0.49	7.65	11.76	5.75	0	0	23.87	230.9	0.32	0.94	5.34	1.12	0.62	0.96	0.75	2.1	148.17	1.87	0	15.99	9.5	6.91	204.23	0	4.75	0.32	3.04	307.15	36602
PB-73	33.54	30.39	85.15	0.05	3.65	0.74	373.51	120.92	0.21	21.46	21.24	5.97	287.76	0	0.33	100.37	11.07	679.33	0.47	1.17	37.29	3.66	9.21	0	0	31.04	93.96	1.84	1.25	3.58	0.73	0.96	1.55	2.25	0.02	154.73	1.87	0	29.43	7.99	23.48	150.81	0.01	6.25	1.48	3.29	287.83	24253
PB-74	28.2	24.47	99.1	0.38	2.76	1.08	473.99	101.68	0.14	21.46	18.05	8.55	307.08	0	0.23	121.98	11.58	1616	0.39	1.36	17.46	17.36	9.21	0	0	91.66	200.57	0.47	0.94	5.34	0.77	0.96	0.81	1.84	0.2	271.75	1.87	0	32.79	6.16	18.31	111.36	0	5.44	0.43	3.82	334.95	26448
PB-75	39.03	35.37	87.02	6.76	2.76	2.47	479.16	110.88	0.28	23.91	19.61	8.55	307.08	0	0.27	130.17	17.05	919.99	0.42	1.26	41.55	15.92	7.38	0	0	11.96	228.41	1.15	0.83	5.57	1.24	0.96	1.14	2.41	0.08	271.75	2.91	0	38.16	9.09	35.83	144.42	0.02	5.44	0.5	3.29	300.57	44480
PB-76	27.01	53.37	98.03	0.18	3.65	2.64	494.98	156.81	0.35	16.91	22.94	12.42	342.21	0.01	0.39	114.3	18.86	1616	0.5	2.23	13.76	23.51	10.62	0	0	95.72	158.04	1.34	1.38	8.23	1.01	1.09	1.78	2.1	3.75	277.7	3.57	0	41.61	14.65	23.48	232.57	0.01	9.06	0.57	4.65	342.29	61557
PB-77	37.38	31.06	95.93	8.4	3.65	2.03	505.82	156.81	0.35	22.41	21.24	4.9	320.68	0.03	0.88	114.3	15.42	1193	0.53	0.92	25.8	7.8	8.37	0	0.02	45.84	151.34	2.87	1.38	16.45	1.5	0.88	1.78	1.84	175.34	228.51	2.35	0	34.99	15.63	23.48	136.8	0.06	6.98	0.57	4.23	357.44	49568
PB-78	23.21	37.74	87.02	7.37	4.98	0.74	425.34	190.56	0.55	20.55	37.63	11.44	236.79	0	0.27	127.38	15.81	1359	0.53	0.92	31.35	13.1	33.8	0	0	408.59	111.75	1.84	1.38	5.34	1.12	1.13	2.29	1.84	0.94	277.7	3.57	0	25.56	8.71	17.92	121.44	0.01	9.06	0.57	4.37	294.13	45454
Control	115.29	259.47	55.21	41.72	192.35	188.31	186.75	1254	16.09	167.99	1713	469.68	163.85	899.25	50.92	283.9	409.84	98.82	134.77	34.96	128.17	8.87	485.46	508.85	25.26	445.57	130.06	24.03	26.11	59.09	67.09	7.05	125.46	84.53	2470	1441	455.96	11.2	422.43	81.13	79.85	157.48	2215	348.28	250.07	299.86	212.54	14112
Control	120.4	253.91	56.42	40.83	194.44	192.44	182.75	1282	16.44	167.99	1676	459.62	174.85	939.06	51.48	283.9	409.84	105.45	134.77	36.51	133.84	9.07	485.46	519.99	24.72	465.3	130.06	23.77	26.11	57.82	65.65	7.13	131.02	82.72	2524	1410	465.94	11.96	422.43	82.9	79.85	160.93	2191	359.78	252.79	293.43	221.95	14737
Notes:
Red-higher than maxDC, Black-Lower than minDC, Blue-between maxDC and minDC;
NAN-Curve Fitting Failed; N/A-Data marked out; ND-missing original data

## Sheet: Summary
MILLIPLEX Analyst Detail Report
Summary
Analyte Sample	IL-2R alpha	MIG	MIP-1beta	IL-6	IFN-alpha2	IFN-gamma	SDF-1alpha	IL-1ra	MCP-3	IL-16	IL-12p40	LIF	TNF-beta	IL-5	GM-CSF	MIF	TNF-alpha	RANTES	IL-2	IL-1beta	IL-18	Eotaxin	Basic FGF	VEGF	beta-NGF	PDGF-BB	IP-10	IL-13	IL-4	MCP-1	IL-8	MIP-1alpha	IL-10	G-CSF	GRO-alpha	HGF	IL-1alpha	IL-3	SCF	TRAIL	M-CSF	CTACK	IL-15	IL-7	IL-12p70	IL-17	IL-9	SCGF-beta
	pg/ml	pg/ml	pg/ml	pg/ml	pg/ml	pg/ml	pg/ml	pg/ml	pg/ml	pg/ml	pg/ml	pg/ml	pg/ml	pg/ml	pg/ml	pg/ml	pg/ml	pg/ml	pg/ml	pg/ml	pg/ml	pg/ml	pg/ml	pg/ml	pg/ml	pg/ml	pg/ml	pg/ml	pg/ml	pg/ml	pg/ml	pg/ml	pg/ml	pg/ml	pg/ml	pg/ml	pg/ml	pg/ml	pg/ml	pg/ml	pg/ml	pg/ml	pg/ml	pg/ml	pg/ml	pg/ml	pg/ml	pg/ml
PB-1	22.79	29.77	82.23	6.76	1.9	0.62	346.77	114.21	<0.09↓	26.81	15.78	12.66	306.53	<4.20↓	<0.16↓	166.62	15.14	1009	<0.46↓	0.62	28.95	5.8	9.7	<11.42↓	<0.38↓	28.76	113.33	2.57	0.79	4.57	0.92	0.89	1.11	1.88	<89.46↓	297.03	4.26	<0.14↓	19.6	11.58	27.49	67.6	<50.24↓	7.16	<0.67↓	3.44	289.32	33050
PB-2	28.33	35.11	99.64	1.48	3.96	0.96	345.91	181.59	0.11	20.87	15.78	7.03	334.84	<4.20↓	<0.16↓	98.34	18.16	648.67	<0.46↓	0.55	15.73	8.13	11.85	<11.42↓	<0.38↓	36.48	131.31	0.53	0.97	4.1	2.1	0.89	0.83	1.75	<89.46↓	250.09	4.26	<0.14↓	24.4	9.94	17.4	94.05	<50.24↓	8.38	<0.67↓	3.6	303.22	31688
PB-3	42.89	105.2	85.57	1.57	<1.64↓	0.62	370.6	95.83	<0.09↓	14.45	26.1	<2.50↓	289.79	<4.20↓	<0.16↓	140.61	12.15	923.7	<0.46↓	0.69	43.9	12.14	14.61	<11.42↓	<0.38↓	31.29	236.64	0.53	0.97	5.04	<0.38↓	0.67	0.58	1.37	<89.46↓	311.64	3.69	<0.14↓	28.89	5.93	29.93	93.04	<50.24↓	3.62	<0.67↓	3.11	286.18	35289
PB-4	28.94	35.11	91.18	1.21	<1.64↓	0.79	345.91	66.92	<0.09↓	19.16	<6.72↓	<2.50↓	310.39	<4.20↓	<0.16↓	118.35	14.14	825.55	<0.46↓	0.51	3.89	10.06	<7.28↓	<11.42↓	<0.38↓	16.95	66.07	0.66	0.97	5.99	0.92	0.52	0.58	1.25	<89.46↓	194.01	<1.90↓	<0.14↓	27.76	6.78	10.41	70.76	<50.24↓	3.62	0.75	2.49	260.64	20511
PB-5	23.61	46.14	85.33	0.38	<1.64↓	1.15	378.2	95.83	<0.09↓	20.02	11.2	3.11	283.35	<4.20↓	<0.16↓	89.97	14.14	1543	<0.46↓	0.44	8.92	11.37	<7.28↓	<11.42↓	<0.38↓	131.89	267.06	0.66	0.97	4.57	<0.38↓	0.67	0.83	2.15	<89.46↓	196.97	<1.90↓	<0.14↓	25.15	10.55	19.95	83.2	<50.24↓	4.19	<0.67↓	2.95	262.05	34150
PB-6	47.94	43.66	83.27	<0.19↓	<1.64↓	1.15	414.24	76.74	<0.09↓	25.12	11.2	<2.50↓	311.04	<4.20↓	<0.16↓	161.63	11.18	748.51	<0.46↓	0.85	46.93	8.18	21.04	<11.42↓	<0.38↓	18.05	153.6	0.53	0.51	4.81	<0.38↓	0.67	0.58	1.5	<89.46↓	223.56	<1.90↓	<0.14↓	29.64	7.75	25.63	73.55	<50.24↓	1.53	<0.67↓	2.49	295.58	30232
PB-7	45.62	20.44	95.59	2.77	<1.64↓	3.27	410.9	95.83	0.11	19.16	11.2	4.02	344.49	<4.20↓	<0.16↓	105.52	15.64	1730	<0.46↓	0.85	30.3	14.17	8.98	<11.42↓	<0.38↓	73.28	190.47	0.66	1.33	6.23	<0.38↓	0.6	1.42	1.37	<89.46↓	223.56	2.15	<0.14↓	29.26	12.82	28.17	100.08	<50.24↓	5.35	<0.67↓	5.34	330.23	35423
PB-8	34.79	54.17	91.72	<0.19↓	2.3	1.35	408.4	76.74	<0.09↓	23.43	7.15	8.1	332.27	<4.20↓	<0.16↓	145.93	12.15	870.81	<0.46↓	2.05	21.89	9.42	11.85	<11.42↓	<0.38↓	36.48	207.14	1.03	0.73	7.41	0.46	1.09	0.58	2.96	<89.46↓	255.97	2.15	<0.14↓	19.96	12.51	26.61	134.14	<50.24↓	4.77	<0.67↓	3.11	283.04	50692
PB-9	30.37	101.05	89.46	0.88	3.12	1.05	457.72	114.21	0.11	23.43	26.1	4.02	327.12	<4.20↓	<0.16↓	145.04	14.64	1307	<0.46↓	0.62	29.93	11.69	11.85	<11.42↓	<0.38↓	52.93	222.54	0.66	1.27	6.23	<0.38↓	0.82	0.7	1.5	<89.46↓	433.22	<1.90↓	<0.14↓	41.32	9.14	26.61	92.03	<50.24↓	9	<0.67↓	3.77	297.32	41124
PB-10	30.16	54.17	96.75	35.51	2.3	3	440.8	212.2	0.25	31.01	15.78	4.02	367.98	<4.20↓	<0.16↓	222.84	18.67	2714	<0.46↓	2.14	29.69	15.66	12.55	<11.42↓	<0.38↓	117.72	138.15	0.66	0.97	9.27	8.08	1.15	3.67	3.1	190.67	320.4	2.63	<0.14↓	31.14	10.14	40.79	106.73	<50.24↓	7.77	0.75	3.44	330.23	33750
PB-11	33.19	38.58	83.15	<0.19↓	<1.64↓	1.15	271.38	114.21	0.25	20.87	15.78	4.98	289.15	<4.20↓	<0.16↓	99.18	12.15	997.56	<0.46↓	0.81	20.33	6.27	7.5	<11.42↓	<0.38↓	120.86	103.92	1.11	0.73	5.52	<0.38↓	0.82	0.58	2.48	<89.46↓	131.87	<1.90↓	<0.14↓	18.86	9.24	19.95	48.93	<50.24↓	7.16	<0.67↓	2.8	290.01	23363
PB-12	21.54	44.49	96.52	1.13	5.63	0.62	325.24	226.86	<0.09↓	116.88	20.77	5.98	349.64	<4.20↓	<0.16↓	115.77	16.65	1987	<0.46↓	0.51	15.39	15.49	18.54	<11.42↓	<0.38↓	421.78	168.31	1.26	1.56	3.17	1.01	1.15	0.83	1.75	<89.46↓	236.83	3.14	<0.14↓	24.03	8.34	18.97	85.93	<50.24↓	7.16	<0.67↓	4.45	332.31	25901
PB-13	36.59	70.4	87.31	0.45	<1.64↓	1.15	360.42	149.03	<0.09↓	68.45	11.2	<2.50↓	283.35	<4.20↓	<0.16↓	187.31	11.18	984.93	<0.46↓	0.93	22.37	8.46	8.98	<11.42↓	<0.38↓	58.64	150.33	0.46	0.73	4.1	1.28	0.52	2.11	0.9	<89.46↓	364	<1.90↓	<0.14↓	24.4	11.27	18.18	112.66	<50.24↓	4.77	<0.67↓	2.64	282.35	26587
PB-14	19.88	54.17	91.48	<0.19↓	<1.64↓	0.96	325.68	131.93	<0.09↓	16.59	18.22	8.1	316.83	<4.20↓	<0.16↓	62.23	12.15	1202	<0.46↓	1.09	9.03	11.96	7.5	<11.42↓	<0.38↓	77.76	225.25	1.9	1.09	4.57	0.75	1.09	0.83	2.69	<89.46↓	167.37	2.63	<0.14↓	28.14	12.41	14.66	123.13	<50.24↓	5.95	<0.67↓	3.44	305.31	20220
PB-15	39.95	34.24	99.87	<0.19↓	2.71	4.54	436.24	165.57	0.11	85.64	20.77	7.03	390.86	<4.20↓	<0.16↓	150.39	20.2	2066	<0.46↓	0.93	18.9	17.21	11.85	<11.42↓	<0.38↓	231.57	122.24	0.95	1.33	6.46	0.46	0.96	1.11	2.01	<89.46↓	214.7	3.14	<0.14↓	28.89	13.87	26.21	100.08	<50.24↓	7.77	<0.67↓	3.77	310.16	27504
PB-16	19.05	30.67	87.13	2.77	4.79	1.15	435.42	197.12	0.11	22.58	13.43	10.34	316.18	<4.20↓	2.97	162.08	12.15	1114	<0.46↓	1.96	14.58	14.7	<7.28↓	<11.42↓	<0.38↓	19.18	132.93	8.52	1.8	6.46	3.47	0.52	2.11	2.41	<89.46↓	282.39	<1.90↓	<0.14↓	35.66	7.65	21.32	146.33	<50.24↓	7.16	<0.67↓	3.11	285.14	36769
PB-17	32.18	81.38	92.07	<0.19↓	9.74	2.87	452.36	241.14	0.57	28.92	37.54	28.93	292.04	<4.20↓	3.67	164.35	17.15	725.72	<0.46↓	1.34	9.45	12.18	8.98	<11.42↓	<0.38↓	94.45	187.97	5.59	2.37	10.65	1.68	1.02	5.41	3.95	<89.46↓	220.61	5.49	<0.14↓	28.89	10.76	14.66	82.52	<50.24↓	15.84	<0.67↓	4.11	293.49	26032
PB-18	25.26	44.9	84.3	1.26	3.96	1.25	415.9	173.64	0.25	40.87	26.1	10.34	321.65	<4.20↓	0.5	127.45	13.14	825.38	<0.46↓	1.09	7.15	14.79	11.85	<11.42↓	<0.38↓	45.94	272.04	0.66	1.56	7.88	0.75	0.82	2.11	2.01	<89.46↓	226.51	5.49	<0.14↓	33.4	11.37	20.93	174.87	<50.24↓	15.84	<0.67↓	5.52	266.96	24728
PB-19	19.88	28.4	88.93	2.05	4.79	1.35	336.47	181.59	0.25	40.87	31.71	10.34	284.64	<4.20↓	<0.16↓	158.47	15.14	1359	<0.46↓	0.48	22.13	9.7	8.98	<11.42↓	9.87	100.6	117.6	2.07	1.21	5.04	1.48	1.02	1.76	2.28	<89.46↓	340.78	5.49	<0.14↓	26.64	8.34	24.26	88.65	<50.24↓	7.77	<0.67↓	3.77	309.47	39960
PB-20	31.78	50.2	84.42	1.81	6.05	1.56	443.28	319.91	0.4	36.79	31.71	15.05	288.18	<4.20↓	<0.16↓	152.18	19.69	1515	<0.46↓	0.58	11.64	17.51	14.61	<11.42↓	<0.38↓	183.04	206.62	1.18	1.33	16.39	3.23	1.09	2.11	2.15	<89.46↓	273.59	5.49	<0.14↓	26.64	13.14	15.25	188.7	<50.24↓	14.6	<0.67↓	5.52	259.94	33283
PB-21	15.28	51.8	81.37	<0.19↓	3.96	1.56	499.21	149.03	0.25	24.28	15.78	5.98	296.23	<4.20↓	<0.16↓	130.06	19.18	1468	<0.46↓	0.85	3.54	17.13	8.24	<11.42↓	<0.38↓	67.36	240.29	0.81	1.33	10.2	1.48	0.67	1.42	1.13	<89.46↓	232.41	21.52	<0.14↓	29.64	10.96	20.53	134.78	<50.24↓	7.16	<0.67↓	3.77	356.45	58097
PB-22	18.21	32.46	102.05	0.22	<1.64↓	0.62	322.64	131.93	0.25	16.59	26.1	4.02	332.91	<4.20↓	<0.16↓	79.23	16.14	1779	<0.46↓	0.48	8.08	11.6	8.98	<11.42↓	<0.38↓	105.25	128.86	0.81	0.97	4.57	0.92	0.96	1.42	2.41	<89.46↓	157.01	<1.90↓	<0.14↓	24.4	8.54	12.72	74.24	<50.24↓	8.38	<0.67↓	3.44	366.79	23785
PB-23	39.56	46.96	84.54	0.27	<1.64↓	0.96	451.54	114.21	<0.09↓	40.87	15.78	4.98	287.21	<4.20↓	<0.16↓	129.19	14.14	864.89	<0.46↓	0.77	11.2	11.33	<7.28↓	<11.42↓	<0.38↓	61.52	287	0.66	0.91	2.71	<0.38↓	1.09	0.83	1.75	<89.46↓	348.04	<1.90↓	<0.14↓	30.39	12.2	23.47	135.43	<50.24↓	5.95	<0.67↓	4.11	272.56	42363
PB-24	19.46	40.29	106.48	<0.19↓	<1.64↓	0.96	317.42	95.83	<0.09↓	16.59	11.2	<2.50↓	348.35	<4.20↓	<0.16↓	90.8	11.18	1655	<0.46↓	0.41	1.45	13.87	<7.28↓	<11.42↓	<0.38↓	135.06	154.94	0.66	0.85	3.87	<0.38↓	0.82	0.58	1.62	<89.46↓	162.93	<1.90↓	<0.14↓	22.18	9.14	6.29	66.9	<50.24↓	5.95	<0.67↓	3.44	355.76	22551
PB-25	20.71	27.02	91.72	<0.19↓	<1.64↓	<0.56↓	278.58	114.21	0.4	18.31	26.1	8.1	389.89	<4.20↓	<0.16↓	78.41	13.14	1396	<0.46↓	0.69	35.14	16.01	9.7	<11.42↓	<0.38↓	125.58	155.71	0.53	1.27	6.23	<0.38↓	0.6	0.83	1.31	<89.46↓	173.29	2.63	<0.14↓	19.96	10.45	19.55	72.16	<50.24↓	7.16	<0.67↓	4.8	334.38	21612
PB-26	55.01	32.02	84.78	<0.19↓	4.79	2.24	350.62	189.41	0.75	25.97	49.75	17.5	330.98	<4.20↓	0.36	112.77	22.24	1537	<0.46↓	0.89	35.01	8.23	14.61	<11.42↓	<0.38↓	36.48	129.27	2.07	1.33	6.23	0.92	1.46	2.67	3.24	<89.46↓	294.11	2.63	<0.14↓	23.66	13.03	22.4	88.31	<50.24↓	12.11	<0.67↓	4.11	315.71	32019
PB-27	51.39	103.93	80.57	<0.19↓	2.3	2.74	490.2	165.57	0.25	20.87	11.2	8.1	268.51	<4.20↓	<0.16↓	153.97	14.14	1043	<0.46↓	1.34	39.38	12.14	15.94	<11.42↓	<0.38↓	97.52	252.3	2.15	0.97	13.35	0.84	0.67	1.11	2.28	<89.46↓	291.18	4.26	<0.14↓	38.68	10.14	34.79	216.5	<50.24↓	5.95	<0.67↓	4.11	259.23	40234
PB-28	28.13	40.72	96.87	<0.19↓	2.3	1.67	449.89	149.03	<0.09↓	19.16	20.77	4.02	349.64	<4.20↓	0.24	123.1	14.14	1632	<0.46↓	1.73	36.14	19.47	11.85	<11.42↓	<0.38↓	76.26	223.22	1.74	1.33	3.63	0.75	1.15	1.76	1.88	<89.46↓	272.13	3.14	<0.14↓	33.02	12.2	24.84	134.14	<50.24↓	8.38	<0.67↓	4.8	321.94	42087
PB-29	66.04	37.72	86.11	0.32	<1.64↓	1.35	535.63	131.93	0.25	25.97	11.2	<2.50↓	244.93	<4.20↓	<0.16↓	218.99	9.73	449.28	<0.46↓	1.87	27.84	8.64	30.21	<11.42↓	<0.38↓	21.48	178.42	0.95	0.62	0.78	0.84	0.96	0.83	2.15	<89.46↓	362.55	<1.90↓	<0.14↓	31.14	8.34	32.85	137.68	<50.24↓	7.16	<0.67↓	3.11	206.59	38190
PB-30	23.2	51.8	88.81	<0.19↓	2.3	1.89	266.86	114.21	0.11	18.31	18.22	3.11	317.47	<4.20↓	<0.16↓	55.09	15.14	1242	<0.46↓	0.48	14.81	9.7	<7.28↓	<11.42↓	<0.38↓	199.17	214.71	0.66	1.09	2.71	<0.38↓	0.75	1.11	1.62	<89.46↓	140.74	2.15	<0.14↓	21.44	8.34	15.44	40.39	<50.24↓	7.16	<0.67↓	4.63	274.66	23622
PB-31	28.54	41.14	83.33	6.05	<1.64↓	0.96	367.64	56.91	<0.09↓	11.05	7.15	8.1	343.85	<4.20↓	<0.16↓	142.38	17.15	1264	<0.46↓	0.93	18.31	8.32	22.26	<11.42↓	<0.38↓	25.06	191	0.66	0.73	5.52	1.28	0.85	0.58	1.88	<89.46↓	294.11	<1.90↓	<0.14↓	21.44	12.41	17.6	83.2	<50.24↓	5.95	<0.67↓	2.49	298.71	30827
PB-32	29.76	120.07	94.01	1.3	<1.64↓	4.39	522.14	56.91	<0.09↓	25.12	7.15	10.34	288.5	<4.20↓	<0.16↓	221.4	21.73	934.69	<0.46↓	0.69	14.35	30.38	8.98	<11.42↓	<0.38↓	30.02	280.66	0.34	1.21	6.94	1.48	1.22	0.83	2.55	<89.46↓	208.79	<1.90↓	<0.14↓	41.7	6.87	28.75	142.49	<50.24↓	4.77	<0.67↓	9.34	343.35	47457
PB-33	33.79	40.29	86.71	0.8	2.3	1.45	463.08	95.83	0.11	23.43	15.78	19.99	312.64	<4.20↓	<0.16↓	171.18	23.26	892.16	<0.46↓	0.77	36.26	16.61	11.85	<11.42↓	<0.38↓	39.14	225.75	1.9	1.09	5.99	0.75	0.71	1.42	1.88	<89.46↓	229.46	3.14	<0.14↓	28.14	15.13	24.65	119.87	<50.24↓	4.77	<0.67↓	2.64	260.64	28323
PB-34	51.77	25.17	85.03	5.57	3.96	1.67	250.44	241.14	0.25	31.84	31.71	8.1	323.9	<4.20↓	<0.16↓	87.48	13.14	1068	<0.46↓	0.85	25.4	9.51	10.43	<11.42↓	<0.38↓	94.45	95.78	0.53	1.21	3.63	0.6	0.82	1.11	1.62	<89.46↓	258.91	2.15	<0.14↓	28.14	12.61	38.95	73.55	<50.24↓	9.62	<0.67↓	4.8	278.51	27733
PB-35	31.78	22.82	83.81	6.16	3.12	1.15	287.06	212.2	0.4	18.31	26.1	13.85	323.26	<4.20↓	<0.16↓	71.48	12.15	1096	<0.46↓	0.48	23.33	5.94	8.98	<11.42↓	<0.38↓	168.56	128.45	0.66	1.09	4.57	0.68	0.85	1.59	1.5	<89.46↓	229.46	2.15	<0.14↓	17.04	8.94	30.9	56.21	<50.24↓	7.16	<0.67↓	4.11	264.85	25771
PB-36	37.18	31.12	70.63	<0.19↓	5.63	1.35	400.46	165.57	0.18	18.31	26.1	8.1	228.4	<4.20↓	0.36	164.8	17.66	254.05	<0.46↓	0.55	22.13	7.72	7.5	<11.42↓	<0.38↓	19.18	129.68	2.57	1.21	7.41	1.1	1.22	2.11	3.1	<89.46↓	155.53	2.15	<0.14↓	30.39	3.1	23.08	86.61	<50.24↓	13.36	<0.67↓	3.11	224.17	34217
PB-37	32.59	47.77	86.17	<0.19↓	<1.64↓	0.96	454.42	95.83	<0.09↓	27.23	15.78	7.03	319.08	<4.20↓	<0.16↓	114.05	14.64	896.72	<0.46↓	0.93	36.39	7.44	11.85	<11.42↓	<0.38↓	36.48	138.35	0.95	0.85	1.81	<0.38↓	0.96	1.11	1.88	<89.46↓	223.56	2.15	<0.14↓	17.04	9.74	23.47	119.87	<50.24↓	19.54	<0.67↓	2.8	296.62	35826
PB-38	38.18	54.96	94.77	0.51	<1.64↓	<0.56↓	406.73	95.83	<0.09↓	27.66	15.78	<2.50↓	309.75	<4.20↓	<0.16↓	117.92	12.15	1930	<0.46↓	1.01	27.47	8.96	8.98	<11.42↓	<0.38↓	26.28	181.32	0.53	0.85	4.57	<0.38↓	0.89	0.58	1.88	<89.46↓	198.45	<1.90↓	<0.14↓	26.64	10.86	14.86	91.36	<50.24↓	4.77	<0.67↓	2.8	305.31	32817
PB-39	15.28	22.35	98.02	<0.19↓	<1.64↓	<0.56↓	382.42	95.83	0.11	21.72	11.2	<2.50↓	343.85	<4.20↓	<0.16↓	113.19	18.16	1770	<0.46↓	0.62	15.85	13.69	7.5	<11.42↓	<0.38↓	26.28	135.75	0.53	0.97	3.17	<0.38↓	0.82	1.59	2.21	<89.46↓	170.33	2.15	<0.14↓	18.5	10.86	14.86	74.94	<50.24↓	5.95	<0.67↓	3.44	323.32	9498
PB-40	48.32	46.96	85.75	<0.19↓	<1.64↓	1.35	339.05	95.83	<0.09↓	24.28	11.2	<2.50↓	294.94	<4.20↓	<0.16↓	127.45	14.14	1577	<0.46↓	0.62	28.46	7.02	11.85	<11.42↓	<0.38↓	47.32	161.4	1.11	0.56	2.26	<0.38↓	0.75	0.58	1.5	<89.46↓	188.09	<1.90↓	<0.14↓	19.6	9.54	28.17	121.83	<50.24↓	5.95	<0.67↓	2.49	330.23	53833
PB-41	40.54	33.35	95.24	11.42	3.12	1.56	358.72	197.12	0.25	22.58	20.77	8.1	343.85	<4.20↓	<0.16↓	94.14	12.15	1409	<0.46↓	0.62	23.7	8.5	<7.28↓	<11.42↓	<0.38↓	55.77	149.75	0.81	1.09	4.57	2.54	1.52	1.76	4.31	<89.46↓	238.31	4.26	<0.14↓	19.6	12.2	17.99	88.31	<50.24↓	9.62	<0.67↓	3.44	311.55	40063
PB-42	34.59	46.96	86.71	<0.19↓	4.79	1.25	480.76	165.57	0.11	24.28	15.78	15.05	310.71	<4.20↓	0.43	149.94	16.14	751.9	<0.46↓	0.93	1.26	8.23	10.43	<11.42↓	<0.38↓	21.48	178.42	2.57	1.09	3.17	1.28	0.82	1.42	2.21	<89.46↓	225.04	3.14	<0.14↓	24.4	11.17	18.57	124.1	<50.24↓	8.38	<0.67↓	3.77	270.11	38190
PB-43	41.72	45.32	85.93	1.21	<1.64↓	0.79	470.49	378.42	<0.09↓	203.49	15.78	17.5	303.96	<4.20↓	<0.16↓	275.39	13.14	1940	<0.46↓	0.85	30.3	21.82	14.61	<11.42↓	<0.38↓	208.88	167.39	0.73	1.44	6.46	1.78	1.02	4.52	2.83	149.69	260.38	4.26	<0.14↓	20.7	11.37	22.89	130.26	<50.24↓	7.16	0.75	3.77	303.57	37580
PB-44	15.28	32.02	98.55	0.8	2.3	0.79	390.83	114.21	<0.09↓	25.12	20.77	5.98	367.02	<4.20↓	<0.16↓	115.34	22.24	1778	<0.46↓	1.01	13.21	13.56	<7.28↓	<11.42↓	<0.38↓	61.52	240.12	0.95	1.33	5.04	2.31	1.12	1.42	2.55	<89.46↓	173.29	3.14	<0.14↓	22.55	6.3	13.11	158.44	<50.24↓	7.16	<0.67↓	4.45	320.21	40576
PB-45	26.49	51	98.14	0.45	3.12	2.01	422.56	367.15	0.25	143.91	26.1	8.1	344.49	<4.20↓	0.36	237.92	20.2	2679	<0.46↓	1.09	12.87	17.13	15.28	<11.42↓	<0.38↓	335.65	336.91	0.81	1.56	10.2	1.01	1.15	1.76	2.55	106.84	208.79	3.14	<0.14↓	32.64	9.74	22.49	183.36	<50.24↓	8.38	<0.67↓	4.11	368.17	38496
PB-46	27.31	64.88	85.75	<0.19↓	<1.64↓	1.56	342.49	149.03	0.25	15.74	20.77	5.98	330.66	<4.20↓	<0.16↓	102.55	13.14	1423	<0.46↓	0.62	23.82	10.24	10.43	<11.42↓	<0.38↓	135.06	298.82	1.18	1.21	5.04	0.46	1.22	1.27	3.24	<89.46↓	114.19	3.14	<0.14↓	19.23	13.66	19.55	159.39	<50.24↓	7.16	<0.67↓	3.44	289.32	27930
PB-47	33.39	42.4	92.31	<0.19↓	2.3	<0.56↓	589.98	954.29	0.25	649.5	15.78	15.05	297.2	<4.20↓	<0.16↓	509.59	17.15	2591	<0.46↓	1.17	18.07	22.53	15.94	<11.42↓	<0.38↓	322.63	238.63	0.53	1.56	7.17	2.77	1.15	2.86	1.75	284.68	346.59	4.26	<0.14↓	24.4	15.77	26.21	176.13	<50.24↓	4.77	<0.67↓	4.45	313.63	51518
PB-48	28.54	38.58	92.31	0.65	3.12	1.78	475.42	867.34	<0.09↓	545.24	20.77	8.1	316.83	<4.20↓	0.24	392.32	18.16	2872	<0.46↓	1.01	35.51	13.65	18.54	<11.42↓	<0.38↓	264.06	204.36	0.81	0.97	2.71	0.75	0.99	1.76	1.88	217.81	207.32	2.15	<0.14↓	36.41	8.74	18.97	132.53	<50.24↓	5.95	<0.67↓	3.77	316.05	33316
PB-49	24.85	30.67	100.68	0.65	2.71	4.54	429.2	123.15	0.11	40.06	15.78	7.03	329.37	<4.20↓	<0.16↓	156.67	14.14	2210	<0.46↓	1.38	13.1	10.65	8.98	<11.42↓	<0.38↓	109.91	171.09	0.66	0.97	3.63	1.48	0.75	0.83	1.13	<89.46↓	264.79	2.63	<0.14↓	25.15	12.3	22.89	110.03	<50.24↓	7.16	<0.67↓	3.27	354.73	26718
PB-50	30.16	55.35	72.75	<0.19↓	<1.64↓	0.87	389.15	76.74	<0.09↓	79.14	<6.72↓	<2.50↓	251.07	<4.20↓	<0.16↓	141.05	9.25	712.77	<0.46↓	0.93	20.93	19.73	8.98	<11.42↓	<0.38↓	33.86	184.21	0.28	0.97	8.11	<0.38↓	0.67	<0.41↓	1.13	<89.46↓	134.83	<1.90↓	<0.14↓	28.14	12.2	25.43	228.64	<50.24↓	3.62	<0.67↓	2.8	237.34	37175
PB-51	24.03	56.52	86.53	<0.19↓	3.12	0.96	400.05	131.93	0.11	16.59	11.2	5.98	287.54	<4.20↓	<0.16↓	108.5	14.14	1561	<0.46↓	3.62	18.78	11.42	10.43	<11.42↓	<0.38↓	70.31	179.51	3.07	1.09	1.39	0.92	0.75	1.11	1.5	<89.46↓	358.2	<1.90↓	<0.14↓	28.89	10.96	20.34	92.03	<50.24↓	7.16	<0.67↓	3.44	312.93	50513
PB-52	35.39	54.17	84.91	0.65	3.96	1.78	403.39	131.93	<0.09↓	29.33	15.78	5.98	323.9	<4.20↓	0.95	142.38	16.14	998.64	<0.46↓	1.09	21.77	8.5	8.98	<11.42↓	<0.38↓	43.19	147.22	1.9	1.09	5.04	0.92	0.67	2.11	2.15	<89.46↓	267.72	<1.90↓	<0.14↓	29.64	11.37	12.33	112.66	<50.24↓	5.95	<0.67↓	3.77	325.05	33550
PB-53	27.11	6.66	94.3	1.91	<1.64↓	0.79	420.06	131.93	<0.09↓	27.66	11.2	<2.50↓	306.85	<4.20↓	<0.16↓	142.82	24.28	1010	<0.46↓	0.69	22.25	9.88	10.43	<11.42↓	<0.38↓	54.34	159.13	0.66	0.73	5.28	<0.38↓	0.67	1.42	1.44	<89.46↓	216.18	2.15	<0.14↓	25.52	11.17	22.69	91.02	<50.24↓	5.95	<0.67↓	2.49	298.01	25771
PB-54	22.79	39.01	92.31	<0.19↓	<1.64↓	<0.56↓	502.49	56.91	<0.09↓	18.73	11.2	<2.50↓	274.97	<4.20↓	<0.16↓	130.06	10.21	976.65	<0.46↓	0.55	16.78	13.38	7.5	<11.42↓	<0.38↓	14.79	196.66	1.26	0.85	6.94	0.6	0.6	0.83	1.02	<89.46↓	202.88	<1.90↓	<0.14↓	27.39	5.46	15.64	117.26	<50.24↓	9	<0.67↓	2.8	291.41	38428
PB-55	28.54	32.46	91.36	<0.19↓	3.12	2.74	362.55	131.93	0.25	15.31	40.54	8.1	344.49	<4.20↓	<0.16↓	81.69	14.64	1652	<0.46↓	1.01	23.82	8.59	8.98	<11.42↓	<0.38↓	88.33	190.47	1.74	1.21	4.1	<0.38↓	0.89	1.76	1.88	<89.46↓	87.86	3.14	<0.14↓	18.5	10.96	23.08	131.88	<50.24↓	8.38	<0.67↓	3.44	354.39	19477
PB-56	21.54	39.44	95.82	<0.19↓	3.12	1.56	379.89	149.03	0.11	42.88	31.71	<2.50↓	323.9	<4.20↓	0.24	117.06	15.64	1952	<0.46↓	0.93	21.05	14.57	13.24	<11.42↓	<0.38↓	191.1	309.75	0.95	1.15	5.52	0.39	1.09	1.27	2.01	<89.46↓	230.94	4.26	<0.14↓	21.44	8.54	18.48	166.04	<50.24↓	7.16	<0.67↓	3.77	315.71	36365
PB-57	37.78	23.29	87.19	<0.19↓	<1.64↓	2.37	369.33	131.93	<0.09↓	32.67	11.2	<2.50↓	311.68	<4.20↓	1.27	164.35	21.22	1489	<0.46↓	0.29	28.82	6.78	7.5	<11.42↓	<0.38↓	31.29	104.14	0.4	0.73	3.17	<0.38↓	0.52	0.83	0.9	<89.46↓	170.33	2.15	<0.14↓	27.39	7.75	28.36	85.25	<50.24↓	8.38	<0.67↓	2.64	297.67	41709
PB-58	31.78	22.35	92.42	0.88	<1.64↓	1.15	335.18	131.93	<0.09↓	17.45	7.15	4.02	333.88	<4.20↓	<0.16↓	94.98	13.14	1769	<0.46↓	0.62	12.99	5.8	7.5	<11.42↓	<0.38↓	32.57	201.05	0.66	0.62	2.26	0.75	1.4	1.42	3.6	<89.46↓	140.74	<1.90↓	<0.14↓	25.89	11.17	28.75	108.71	<50.24↓	3.62	<0.67↓	3.11	319.86	29968
PB-59	16.12	154.44	91.36	<0.19↓	<1.64↓	<0.56↓	375.67	95.83	<0.09↓	20.87	15.78	<2.50↓	363.8	<4.20↓	<0.16↓	94.98	13.14	1832	<0.46↓	0.77	6.95	9.88	8.24	<11.42↓	<0.38↓	113.03	403.33	0.66	0.85	1.81	<0.38↓	0.82	<0.41↓	1.75	92.34	180.69	2.15	<0.14↓	19.23	11.17	11.56	90	<50.24↓	4.77	<0.67↓	2.8	357.14	38055
PB-60	19.46	20.44	90.71	<0.19↓	<1.64↓	<0.56↓	250.44	131.93	<0.09↓	23.43	26.1	<2.50↓	302.03	<4.20↓	<0.16↓	67.84	12.15	1440	<0.46↓	0.29	1.45	6.32	46.54	<11.42↓	<0.38↓	122.43	97.61	0.53	0.62	2.26	<0.38↓	0.64	1.42	0.79	<89.46↓	134.83	<1.90↓	<0.14↓	16.32	5.83	10.89	43.39	<50.24↓	4.77	<0.67↓	3.11	308.43	25967
PB-61	26.49	15.58	89.58	1.09	4.79	1.78	307.81	181.59	0.4	26.81	37.54	17.5	316.83	<4.20↓	0.95	84.17	14.14	1489	<0.46↓	0.69	38.63	12.72	11.85	<11.42↓	<0.38↓	106.8	76.87	1.26	1.56	3.17	0.6	1.15	2.11	2.15	<89.46↓	170.33	3.14	<0.14↓	22.92	10.65	27	90	<50.24↓	10.86	<0.67↓	4.8	300.1	20511
PB-62	16.96	31.57	85.99	10.06	<1.64↓	0.87	519.27	149.03	<0.09↓	19.16	20.77	9.21	325.51	<4.20↓	<0.16↓	163.89	15.14	1089	<0.46↓	1.26	34.64	11.82	10.43	<11.42↓	<0.38↓	40.48	293.48	0.81	0.97	6.94	1.28	1.02	0.58	1.62	<89.46↓	390.04	<1.90↓	<0.14↓	32.64	12.61	23.28	163.19	<50.24↓	3.62	<0.67↓	2.8	285.14	65711
PB-63	17.16	17.54	100.1	1.67	3.12	0.96	293.72	140.55	0.25	26.81	20.77	4.02	356.72	<4.20↓	<0.16↓	75.55	15.14	1516	<0.46↓	0.85	14.12	7.72	10.43	<11.42↓	<0.38↓	105.25	116.11	1.26	0.97	5.04	1.1	0.75	1.42	1.13	<89.46↓	152.57	2.63	<0.14↓	17.04	7.55	12.72	158.44	<50.24↓	5.95	<0.67↓	3.77	327.47	33383
PB-64	20.3	37.29	105.18	<0.19↓	2.3	1.15	329.57	114.21	0.11	18.31	11.2	4.02	382.48	<4.20↓	<0.16↓	105.09	16.14	1731	<0.46↓	0.51	23.33	14.35	11.85	<11.42↓	<0.38↓	94.45	194.55	0.53	1.21	2.48	<0.38↓	0.75	1.11	1.75	<89.46↓	167.37	<1.90↓	<0.14↓	24.4	9.34	17.01	124.1	<50.24↓	8.38	<0.67↓	4.11	320.55	31621
PB-65	7.37	21.87	94.18	1.04	3.12	<0.56↓	368.48	131.93	<0.09↓	33.5	11.2	5.98	328.41	<4.20↓	<0.16↓	161.18	13.14	1378	<0.46↓	2.41	34.14	10.02	11.85	<11.42↓	<0.38↓	37.81	142.32	0.66	0.85	4.57	0.39	0.96	2.48	1.88	<89.46↓	161.45	<1.90↓	<0.14↓	17.77	4.91	16.42	97.41	<50.24↓	7.16	<0.67↓	2.64	305.65	45070
PB-66	18.63	22.35	106.82	2.35	<1.64↓	0.79	353.61	95.83	<0.09↓	11.47	15.78	4.02	358.65	<4.20↓	<0.16↓	88.31	15.14	1459	<0.46↓	1.6	6.05	12.4	7.5	<11.42↓	<0.38↓	119.29	146.44	0.4	0.85	4.1	1.19	0.75	0.83	1.62	<89.46↓	255.97	2.15	<0.14↓	53.77	12.51	11.18	87.63	<50.24↓	5.95	<0.67↓	3.11	336.45	41950
PB-67	24.85	35.99	82.96	0.45	<1.64↓	<0.56↓	538.9	131.93	<0.09↓	53.57	7.15	<2.50↓	255.6	<4.20↓	<0.16↓	193.38	10.21	732.8	<0.46↓	0.69	19.49	22.11	8.24	<11.42↓	<0.38↓	61.52	545.94	0.66	0.73	5.52	<0.38↓	1.22	<0.41↓	3.53	<89.46↓	217.66	<1.90↓	<0.14↓	32.64	12.1	27.88	149.53	<50.24↓	4.77	<0.67↓	3.44	280.95	53324
PB-68	19.25	21.87	92.07	0.58	4.79	0.79	239.33	204.71	0.75	27.66	65.74	15.05	303.31	<4.20↓	0.79	47.27	21.22	1525	<0.46↓	0.55	6.64	3.73	11.85	<11.42↓	<0.38↓	124	138.55	1.42	1.21	4.57	0.84	0.92	2.86	1.75	<89.46↓	121.55	8.23	4	17.04	7.36	10.12	113.32	<50.24↓	9.62	<0.67↓	4.8	273.26	20220
PB-69	25.67	22.35	79.22	<0.19↓	3.96	1.35	312.63	181.59	0.25	20.02	26.1	10.34	283.67	<4.20↓	0.57	79.23	15.14	994.67	<0.46↓	0.62	8.08	7.48	7.5	<11.42↓	<0.38↓	44.56	130.9	0.81	1.33	5.52	<0.38↓	0.96	1.76	2.15	<89.46↓	217.66	3.14	<0.14↓	22.18	7.75	21.32	63.01	<50.24↓	9.62	<0.67↓	4.45	296.28	23168
PB-70	28.13	39.01	88.39	1.48	2.3	0.96	498.39	131.93	<0.09↓	29.33	15.78	4.98	264	<4.20↓	<0.16↓	135.76	10.21	414.67	<0.46↓	2.23	24.79	6.41	7.5	<11.42↓	<0.38↓	47.32	179.87	1.74	0.73	2.26	<0.38↓	2.25	1.76	4.53	<89.46↓	149.61	<1.90↓	<0.14↓	29.64	8.84	19.85	93.38	<50.24↓	6.55	<0.67↓	2.19	251.49	50621
PB-71	16.54	31.57	108.29	<0.19↓	3.12	<0.56↓	363.39	114.21	<0.09↓	18.31	11.2	10.34	348.35	<4.20↓	<0.16↓	70.27	12.15	1582	<0.46↓	0.85	62	7.58	10.43	<11.42↓	<0.38↓	113.03	171.83	0.66	0.73	2.71	<0.38↓	0.67	0.83	1.02	<89.46↓	155.53	2.15	<0.14↓	19.96	12.93	23.38	67.96	<50.24↓	6.55	<0.67↓	2.49	303.92	27930
PB-72	9.42	59.6	88.99	0.42	<1.64↓	1.15	514.77	56.91	<0.09↓	22.58	7.15	<2.50↓	308.78	<4.20↓	<0.16↓	102.98	10.21	1975	<0.46↓	0.48	6.34	11.87	<7.28↓	<11.42↓	<0.38↓	19.18	255.72	0.28	0.97	5.04	0.92	0.52	0.58	0.64	<89.46↓	148.13	<1.90↓	<0.14↓	16.32	9.14	6.65	192.46	<50.24↓	3.62	<0.67↓	2.49	298.01	36634
PB-73	33.59	30.67	82.6	<0.19↓	3.12	<0.56↓	361.27	114.21	<0.09↓	22.58	15.78	4.02	298.16	<4.20↓	<0.16↓	104.25	11.18	663.79	<0.46↓	1.17	38.01	3.82	10.43	<11.42↓	<0.38↓	25.06	98.98	1.74	1.33	3.17	<0.38↓	0.82	1.42	2.28	<89.46↓	155.53	<1.90↓	<0.14↓	29.64	7.16	24.06	145.06	<50.24↓	5.95	0.75	2.8	276.76	24468
PB-74	28.13	24.23	97.04	0.3	<1.64↓	0.87	463.9	95.83	<0.09↓	22.58	11.2	8.1	321.97	<4.20↓	<0.16↓	127.01	11.66	1528	<0.46↓	1.34	16.67	17.39	10.43	<11.42↓	<0.38↓	83.78	223.22	0.46	0.97	5.04	0.39	0.82	<0.41↓	1.88	<89.46↓	276.53	<1.90↓	<0.14↓	33.4	5.37	18.77	109.7	<50.24↓	4.77	<0.67↓	3.44	323.32	26163
PB-75	39.36	35.99	84.66	6.4	<1.64↓	2.74	468.02	105.11	0.11	25.12	13.43	8.1	320.37	<4.20↓	<0.16↓	137.96	17.15	873.26	<0.46↓	1.26	42.14	16.01	7.5	<11.42↓	<0.38↓	11.72	254.09	1.11	0.85	5.28	1.1	0.82	0.83	2.41	<89.46↓	273.59	2.15	<0.14↓	38.3	8.74	36.53	141.21	<50.24↓	4.77	<0.67↓	2.8	289.32	43678
PB-76	27.31	56.52	95.24	<0.19↓	3.12	3	485.27	149.03	0.25	17.45	18.22	12.66	350.93	<4.20↓	<0.16↓	119.64	19.18	1537	<0.46↓	2.14	12.53	23.69	11.85	<11.42↓	<0.38↓	86.81	175.87	1.26	1.44	8.34	0.75	0.96	1.76	2.15	<89.46↓	279.46	3.14	<0.14↓	41.7	15.34	24.16	218.06	<50.24↓	9.62	<0.67↓	4.45	327.47	60414
PB-77	37.38	31.57	93.48	7.97	3.12	2.24	494.3	149.03	0.25	23.43	15.78	<2.50↓	330.98	<4.20↓	0.95	120.51	15.64	1136	<0.46↓	0.93	25.52	8.13	8.98	<11.42↓	<0.38↓	39.14	167.76	2.9	1.44	17.02	1.48	0.75	1.76	1.88	137.53	229.46	<1.90↓	<0.14↓	35.66	16.4	24.06	133.49	<50.24↓	7.16	<0.67↓	3.94	340.59	48447
PB-78	23.2	38.58	84.06	6.88	4.79	<0.56↓	416.32	181.59	0.57	21.72	37.54	11.49	247.19	<4.20↓	<0.16↓	133.57	16.14	1283	<0.46↓	0.97	31.79	13.29	31.28	<11.42↓	<0.38↓	436.38	121.82	1.74	1.44	5.04	0.92	0.99	2.48	1.88	<89.46↓	279.46	3.14	<0.14↓	25.89	8.14	18.38	120.52	<50.24↓	9.62	<0.67↓	4.11	282	44791
Control	113.98	256.24	53.5	43.45	181.03	193.28	182.33	1250	15.85	162.44	1631	451.58	170.8	910.02	50.41	288.74	389.99	104.26	129.89	34.42	129.95	8.99	451.88	508.14	26.09	473.35	141.36	22.54	24.95	58.14	66.03	7.27	125.55	83.24	2283	1422	459.34	11.73	420.41	80.85	79.14	150.41	2177	338.55	247.65	297.51	206.46	14030
Control	119.43	248.66	54.99	42.37	182.85	196.15	179.36	1263	16.15	162.73	1611	439.78	179	946.68	50.91	290.43	389.84	110.06	130.84	36.23	135.42	9.08	451.15	522.66	24.92	496.6	142.08	22.45	24.84	57.37	65.21	7.32	132.96	81.54	2333	1393	476.21	12.62	414.55	82.7	79.23	153.53	2148	350.33	252.04	289.72	213.01	14754
Notes:
Red-higher than maxDC, Black-Lower than minDC, Blue-between maxDC and minDC;
NAN-Curve Fitting Failed; N/A-Data marked out; ND-missing original data

## Sheet: Curves
MILLIPLEX Analyst Detail Report
4-P.log(3.12, 9.39, 0.66, 4.50)
			4-P.log(2.00, 10.44, 0.61, 4.98)
DC=(0.19, 15030) Chi = 0.016%			DC=(0.44, 38417) Chi = 0.030%
4-P.log(3.55, 9.85, 0.79, 4.04)
			4-P.log(3.83, 10.50, 0.59, 4.27)
DC=(0.14, 6347) Chi = 0.023%			DC=(0.097, 5841) Chi = 0.029%
4-P.log(2.54, 10.14, 0.79, 4.53)
			4-P.log(3.37, 10.48, 0.54, 5.24)
DC=(0.82, 10844) Chi = 0.081%			DC=(0.28, 19148) Chi = 0.024%
4-P.log(3.32, 8.77, 0.83, 5.30)
			4-P.log(2.23, 9.30, 0.94, 6.83)
DC=(0.42, 52892) Chi = 0.0092%			DC=(6.98, 72634) Chi = 0.025%
4-P.log(2.62, 10.35, 0.69, 3.54)
			4-P.log(2.32, 9.92, 0.59, 4.99)
DC=(0.044, 6448) Chi = 0.0099%			DC=(0.32, 28649) Chi = 0.027%
4-P.log(2.18, 10.79, 0.54, 7.41)
			4-P.log(2.56, 9.22, 0.66, 5.87)
DC=(3.36, 273388) Chi = 0.037%			DC=(1.25, 60300) Chi = 0.041%
4-P.log(3.53, 9.51, 0.64, 5.35)
			4-P.log(4.31, 9.47, 0.77, 7.28)
DC=(0.76, 12820) Chi = 0.040%			DC=(2.10, 119297) Chi = 0.0097%
4-P.log(2.84, 10.50, 0.67, 3.67)
			4-P.log(3.56, 8.09, 0.66, 4.83)
DC=(0.081, 9081) Chi = 0.016%			DC=(1.72, 25760) Chi = 0.049%
4-P.log(2.38, 10.61, 0.56, 5.49)
			4-P.log(3.84, 10.00, 0.70, 5.19)
DC=(0.90, 63116) Chi = 0.041%			DC=(1.17, 7330) Chi = 0.051%
4-P.log(3.24, 10.07, 0.58, 4.64)
			4-P.log(2.30, 10.67, 0.49, 3.32)
DC=(0.23, 24120) Chi = 0.020%			DC=(0.056, 6719) Chi = 0.019%
4-P.log(3.83, 10.19, 0.56, 4.90)
			4-P.log(2.97, 10.26, 0.58, 3.38)
DC=(0.34, 14702) Chi = 0.032%			DC=(0.049, 1089) Chi = 0.032%
4-P.log(2.56, 10.13, 0.88, 4.82)
			4-P.log(5.10, 9.80, 1.00, 6.84)
DC=(3.64, 4294) Chi = 0.073%			DC=(5.71, 49665) Chi = 0.012%
4-P.log(4.20, 9.94, 0.68, 5.13)
			4-P.log(3.11, 9.54, 0.58, 6.74)
DC=(0.19, 2377) Chi = 0.032%			DC=(2.14, 32855) Chi = 0.046%
4-P.log(2.45, 10.02, 0.69, 4.72)
			4-P.log(1.77, 10.64, 0.51, 3.47)
DC=(1.73, 16105) Chi = 0.11%			DC=(0.053, 4107) Chi = 0.047%
4-P.log(2.33, 10.04, 0.67, 2.78)
			4-P.log(2.94, 10.23, 0.74, 4.45)
DC=(0.090, 3796) Chi = 0.042%			DC=(0.15, 8195) Chi = 0.027%
4-P.log(3.12, 9.52, 0.58, 4.35)
			4-P.log(2.23, 10.34, 0.83, 1.83)
DC=(0.19, 18603) Chi = 0.016%			DC=(0.078, 522.68) Chi = 0.075%
4-P.log(2.55, 9.70, 0.53, 4.75)
			4-P.log(2.25, 10.45, 0.49, 3.66)
DC=(0.21, 23871) Chi = 0.013%			DC=(0.14, 13950) Chi = 0.028%
4-P.log(4.92, 8.49, 1.44, 6.85)
			4-P.log(1.41, 11.67, 0.40, 6.85)
DC=(44.73, 21592) Chi = 0.029%			DC=(1.59, 312485) Chi = 0.0045%
4-P.log(2.57, 10.16, 0.53, 6.33)
			4-P.log(3.22, 9.77, 0.65, 3.64)
DC=(0.95, 60757) Chi = 0.027%			DC=(0.071, 888.41) Chi = 0.033%
4-P.log(1.83, 11.03, 0.44, 5.37)
			4-P.log(4.08, 10.83, 0.61, 5.05)
DC=(0.51, 83913) Chi = 0.0097%			DC=(0.23, 8337) Chi = 0.028%
4-P.log(3.03, 10.62, 0.52, 4.42)
			4-P.log(2.05, 9.26, 0.59, 4.55)
DC=(0.14, 16418) Chi = 0.014%			DC=(0.37, 20258) Chi = 0.042%
4-P.log(4.06, 9.96, 0.96, 6.98)
			4-P.log(2.28, 9.84, 0.67, 5.05)
DC=(25.12, 188065) Chi = 0.052%			DC=(0.75, 35343) Chi = 0.044%
4-P.log(3.06, 10.66, 0.50, 5.29)
			4-P.log(1.71, 10.99, 0.40, 4.85)
DC=(0.33, 43098) Chi = 0.016%			DC=(0.45, 73873) Chi = 0.0099%
4-P.log(3.50, 8.99, 0.74, 5.20)
			4-P.log(4.67, 8.66, 0.81, 10.00)
DC=(0.62, 28859) Chi = 0.028%			DC=(27.71, 698260) Chi = 0.015%
Notes: CV-The Coefficient of Variation of standard curve replicates at each dilution level. Chi-The Chi-Square test statistic of the distance between observed concentrations with expected concentrations.
Files Name: C:\...\Output\20220809-yutiantian-48yinzi-2_20220809_145913.csv
Program: Milliplex Analyte
Application Version: 5.1.0.0
User Name: Administrator
Organization: UNIV				Signature:
Creation Time: 08/09/2022 15:45:17 中国标准时间				Date:

## Sheet: IL-2R alpha
MILLIPLEX Analyst Detail Report
	Analyte IL-2R alpha
	4-P.log(3.12, 9.39, 0.66, 4.50)
	Chi=0.016%, CV=0.40%, R²=1, DC=(0.19, 15030)
		Expected pg/ml(i)		MFI(i)	pg/ml(i)		MFI		pg/ml	CV		Recovery
		0		27			28			5.05%
				29
		0.86		30	0.85		29.5		0.77	2.4%		89.8%
				29	0.69
		3.45		44	3.48		45		3.68	3.14%		106.75%
				46	3.89
		13.8		92	13.45		94		13.86	3.01%		100.44%
				96	14.27
		55.2		314	54.61		310.5		54	1.59%		97.83%
				307	53.39
		220.81		1305	225.12		1298		223.74	0.82%		101.33%
				1290	222.37
		883.25		3814	882.75		3836		890.9	0.79%		100.87%
				3857	899.11
		3533		7056	3408		7093		3464	0.72%		98.05%
				7129	3521
Notes: CV-The Coefficient of Variation of standard curve replicates at each dilution level. Chi-The Chi-Square test statistic of the distance between observed concentrations with expected concentrations.

## Sheet: MIG
MILLIPLEX Analyst Detail Report
	Analyte MIG
	4-P.log(2.00, 10.44, 0.61, 4.98)
	Chi=0.030%, CV=0.76%, R²=1, DC=(0.44, 38417)
		Expected pg/ml(i)		MFI(i)	pg/ml(i)		MFI		pg/ml	CV		Recovery
		0		9			9			0%
				9
		2.03		14	2.37		13.5		2.13	5.24%		105.07%
				13	1.9
		8.11		25	7.79		24.5		7.54	2.89%		93.01%
				24	7.3
		32.43		92	35.74		87.5		34.1	7.27%		105.16%
				83	32.44
		129.73		433	129.39		420		126.34	4.38%		97.39%
				407	123.28
		518.94		2410	524.6		2400		522.58	0.6%		100.7%
				2390	520.56
		2076		8374	2054		8499		2097	2.08%		101.02%
				8624	2141
		8303		17149	7809		17466		8197	2.57%		98.72%
				17784	8607
Notes: CV-The Coefficient of Variation of standard curve replicates at each dilution level. Chi-The Chi-Square test statistic of the distance between observed concentrations with expected concentrations.

## Sheet: MIP-1beta
MILLIPLEX Analyst Detail Report
	Analyte MIP-1beta
	4-P.log(3.55, 9.85, 0.79, 4.04)
	Chi=0.023%, CV=0.55%, R²=1, DC=(0.14, 6347)
		Expected pg/ml(i)		MFI(i)	pg/ml(i)		MFI		pg/ml	CV		Recovery
		0		40			40.75			2.6%
				41.5
		0.49		39	0.35		39.5		0.41	1.79%		83.22%
				40	0.46
		1.96		56	2.4		53		2.03	8%		103.42%
				50	1.66
		7.86		107	8.25		106		8.15	1.33%		103.65%
				105	8.04
		31.44		379.5	30.42		386		30.86	2.38%		98.16%
				392.5	31.3
		125.75		2112	124.31		2118		124.65	0.45%		99.13%
				2125	125
		503		7514	515.32		7683		533.94	3.1%		106.15%
				7851	553.2
		2012		13169	1868		13131		1849	0.4%		91.9%
				13094	1830
Notes: CV-The Coefficient of Variation of standard curve replicates at each dilution level. Chi-The Chi-Square test statistic of the distance between observed concentrations with expected concentrations.

## Sheet: IL-6
MILLIPLEX Analyst Detail Report
	Analyte IL-6
	4-P.log(3.83, 10.50, 0.59, 4.27)
	Chi=0.029%, CV=0.68%, R²=1, DC=(0.097, 5841)
		Expected pg/ml(i)		MFI(i)	pg/ml(i)		MFI		pg/ml	CV		Recovery
		0		55			55.25			0.64%
				55.5
		0.36		63.5	0.46		62.25		0.41	2.84%		114.2%
				61	0.36
		1.42		83	1.38		82.5		1.36	0.86%		95.58%
				82	1.33
		5.69		152.5	5.49		151		5.4	1.4%		94.9%
				149.5	5.31
		22.75		443	23.28		443.5		23.31	0.16%		102.44%
				444	23.33
		91		1696	94.58		1681		93.73	1.26%		103%
				1666	92.88
		364		5494	345.51		5453		342.33	1.05%		94.05%
				5413	339.17
		1456		14203	1531		14167		1523	0.36%		104.62%
				14131	1515
Notes: CV-The Coefficient of Variation of standard curve replicates at each dilution level. Chi-The Chi-Square test statistic of the distance between observed concentrations with expected concentrations.

## Sheet: IFN-alpha2
MILLIPLEX Analyst Detail Report
	Analyte IFN-alpha2
	4-P.log(2.54, 10.14, 0.79, 4.53)
	Chi=0.081%, CV=1.93%, R²=0.999, DC=(0.82, 10844)
		Expected pg/ml(i)		MFI(i)	pg/ml(i)		MFI		pg/ml	CV		Recovery
		0		15			13.5			15.71%
				12
		1.64		16.5	1.35		16.25		1.25	2.18%		76.29%
				16	1.15
		6.55		30.5	7.01		30.75		7.1	1.15%		108.42%
				31	7.2
		26.22		108	28.39		105.5		27.85	3.35%		106.21%
				103	27.3
		104.88		609	97.79		596.75		96.47	2.9%		91.98%
				584.5	95.14
		419.5		4434	435.03		4485		439.73	1.59%		104.82%
				4535	444.45
		1678		13919	2125		13759		2070	1.64%		123.35%
				13600	2016
		6712		17873	4427		17973		4523	0.78%		67.39%
				18072	4622
Notes: CV-The Coefficient of Variation of standard curve replicates at each dilution level. Chi-The Chi-Square test statistic of the distance between observed concentrations with expected concentrations.

## Sheet: IFN-gamma
MILLIPLEX Analyst Detail Report
	Analyte IFN-gamma
	4-P.log(3.37, 10.48, 0.54, 5.24)
	Chi=0.024%, CV=0.59%, R²=1, DC=(0.28, 19148)
		Expected pg/ml(i)		MFI(i)	pg/ml(i)		MFI		pg/ml	CV		Recovery
		0		41			39.25			6.31%
				37.5
		1.11		47	1.5		45		1.24	6.29%		112.13%
				43	1
		4.44		63	3.93		64		4.09	2.21%		92.22%
				65	4.26
		17.76		133	17.18		134.5		17.48	1.58%		98.42%
				136	17.78
		71.05		413	72.6		413.5		72.7	0.17%		102.32%
				414	72.79
		284.19		1504	282.61		1536		289.06	3.01%		101.72%
				1569	295.53
		1137		4814	1056		4907		1083	2.69%		95.24%
				5001	1109
		4547		12311	4622		12432		4715	1.37%		103.7%
				12552	4810
Notes: CV-The Coefficient of Variation of standard curve replicates at each dilution level. Chi-The Chi-Square test statistic of the distance between observed concentrations with expected concentrations.

## Sheet: SDF-1alpha
MILLIPLEX Analyst Detail Report
	Analyte SDF-1alpha
	4-P.log(3.32, 8.77, 0.83, 5.30)
	Chi=0.0092%, CV=0.24%, R²=1, DC=(0.42, 52892)
		Expected pg/ml(i)		MFI(i)	pg/ml(i)		MFI		pg/ml	CV		Recovery
		0		29			28.5			2.48%
				28
		2.3		30	1.3		31.5		2.32	6.73%		100.86%
				33	3.39
		9.2		41	9.36		40.5		8.98	1.75%		97.65%
				40	8.61
		36.79		80	36.54		81.5		37.5	2.6%		101.93%
				83	38.45
		147.16		295	145.97		293.5		145.31	0.72%		98.74%
				292	144.64
		588.62		1320	584.45		1344		595.61	2.47%		101.19%
				1367	606.86
		2354		3370	2225		3442		2327	2.95%		98.85%
				3514	2436
		9418		5229	9744		5204		9467	0.68%		100.52%
				5179	9203
Notes: CV-The Coefficient of Variation of standard curve replicates at each dilution level. Chi-The Chi-Square test statistic of the distance between observed concentrations with expected concentrations.

[truncated: 41 more sheets: IL-1ra, MCP-3, IL-16, IL-12p40, LIF, TNF-beta, IL-5, GM-CSF, MIF, TNF-alpha, RANTES, IL-2, IL-1beta, IL-18, Eotaxin, Basic FGF, VEGF, beta-NGF, PDGF-BB, IP-10 …]
