# Supplementary material for: Cytokine profiling of maternal peripheral and umbilical cord blood in term and preterm labor
Source: Front Immunol. 2026 Apr 7;17:1786565. doi: 10.3389/fimmu.2026.1786565 (PMC13095561; doi:10.3389/fimmu.2026.1786565)
Supplement: Supplementary file 3 [file DataSheet2.xls]

## Sheet: Summary(cubic-ﬁtted values)
MILLIPLEX Analyst Detail Report
Summary
Analyte Sample	IL-2R alpha	MIG	MIP-1beta	IL-6	IFN-alpha2	IFN-gamma	SDF-1alpha	IL-1ra	MCP-3	IL-16	IL-12p40	LIF	TNF-beta	IL-5	GM-CSF	MIF	TNF-alpha	RANTES	IL-2	IL-1beta	IL-18	Eotaxin	Basic FGF	VEGF	beta-NGF	PDGF-BB	IP-10	IL-13	IL-4	MCP-1	IL-8	MIP-1alpha	IL-10	G-CSF	GRO-alpha	HGF	IL-1alpha	IL-3	SCF	TRAIL	M-CSF	CTACK	IL-15	IL-7	IL-12p70	IL-17	IL-9	SCGF-beta
	pg/ml	pg/ml	pg/ml	pg/ml	pg/ml	pg/ml	pg/ml	pg/ml	pg/ml	pg/ml	pg/ml	pg/ml	pg/ml	pg/ml	pg/ml	pg/ml	pg/ml	pg/ml	pg/ml	pg/ml	pg/ml	pg/ml	pg/ml	pg/ml	pg/ml	pg/ml	pg/ml	pg/ml	pg/ml	pg/ml	pg/ml	pg/ml	pg/ml	pg/ml	pg/ml	pg/ml	pg/ml	pg/ml	pg/ml	pg/ml	pg/ml	pg/ml	pg/ml	pg/ml	pg/ml	pg/ml	pg/ml	pg/ml
CB-1	39.03	36.14	103.48	0.03	3.12	2.17	163.99	174.74	0.32	13.92	33.92	15.59	349.7	0	0.22	49.11	14.67	1094	0.23	2.78	0.63	7.01	6.02	0	0	49.98	260.11	0.7	1.38	3.25	0.98	2.25	1.43	6.29	0	228.51	8.66	0	51.67	57.36	25.89	80.48	0.1	6.98	0.39	4.17	269.72	19530
CB-2	45.42	38.57	89.89	0.01	2.38	1.3	195.02	81.88	0.13	17.28	18.88	6.63	300.5	0	0.19	66.51	11.07	636.59	0.31	1.93	0.63	5.77	7.62	0	0	7.26	60.92	0.57	0.76	3.58	0.68	1.16	1.23	5.05	0	135.87	6.25	0	46.37	33.37	15.74	80.48	0.1	4.77	0.32	2.86	294.13	21764
CB-3	30.1	60.78	119.13	0.07	2.67	1.23	195.02	163.75	0.62	11.69	33.92	8.92	334.88	0.01	0.29	79.09	15.42	1581	0.27	3.45	0.77	9.89	7.62	0	0	77.08	194.16	0.85	1.6	4.69	1.25	1.4	2.18	3.17	15.01	176.21	7.45	0	56.35	46.19	12.14	69.16	0.24	8.27	0.44	4.17	381.44	35818
CB-4	39.03	62.11	115.32	0.01	2.38	1.52	231.92	131.86	0.44	13.92	33.92	10.26	365.19	0	0.32	74.12	13.31	1985	0.22	2.6	0.72	32.54	9.85	0	0	422.09	137.28	0.57	2.25	8.59	1.25	2.16	1.43	6.86	11.15	457.03	7.45	0	64.17	38	19.54	157.48	0.08	5.44	0.34	6.34	389.8	43527
CB-5	34.28	27.87	82.43	0.03	4.21	1.69	195.02	163.75	0.62	20.55	37.63	18.98	307.08	0.01	0.48	62.33	14.67	1219	0.4	2.23	0.88	7.31	8.69	0	0	40.25	89.98	1.15	1.6	4.9	0.98	1.04	3.64	3.33	0.08	176.21	8.66	0	50.57	30.6	18.71	72.22	0.32	11.58	0.57	5.06	300.57	23225
CB-6	31.43	32.43	108.06	0.22	2.67	1.87	188.79	174.74	0.44	49.41	37.63	8.92	353.51	0.25	0.22	72.53	12.4	1724	0.25	1.43	1.43	10.79	15.94	0	0	336.22	119.25	0.7	1.28	4.39	2.56	1.18	1.78	4.38	0.66	243.86	5.77	0	65.58	31.96	17.16	85.88	0.22	4.77	0.39	4.46	334.95	30778
CB-7	46.42	21.03	85.15	0.46	2.12	1.69	208.11	131.86	0.17	22.41	21.53	8.92	327.7	0	0.26	72.53	10.17	1359	0.2	2.03	0.67	7.31	6.02	0	0	77.08	49.06	0.57	0.94	3.25	0.98	0.92	0.88	2.86	0.01	184.01	5.31	0	51.67	44.23	21.77	69.16	0.12	4.16	0.34	3.89	300.57	12392
CB-8	33.54	20.14	105.75	0.13	2.12	1.37	327.99	68.67	0.17	42	18.88	6.63	327.7	0.63	0.29	165.19	13.97	2534	0.25	1.62	1.13	6.16	7.62	0	0	80.49	57.09	0.51	0.94	4.9	1.36	0.98	0.88	2.3	39.62	145	4.47	0	41.61	28.06	14.12	116.29	0.73	4.77	1.1	3.11	357.44	49568
CB-9	39.03	27.87	88.92	0.02	2.38	1.1	199.29	131.86	0.36	26.08	24.35	8.92	327.7	0	0.29	82.59	13.97	1071	0.31	2.49	0.7	4.55	6.4	0	0	28.46	66.44	0.57	1.08	2.95	0.76	0.92	1.78	2.66	0.01	188.04	5.31	0	58.85	36.39	20.85	66.22	0.18	6.25	0.44	3.62	307.15	24253
CB-10	40.76	30.39	83.33	10.43	2.97	0.68	186.75	131.86	0.28	26.08	24.35	5.64	275.56	0	0.22	79.09	12.69	981.76	0.2	2.41	0.7	7.97	6.8	0	0	9.91	59.62	0.57	1.19	2.53	2.36	0.71	1.43	2.94	0	277.7	5.31	0	58.85	37.19	25.33	69.16	0.12	4.16	0.57	2.86	269.72	17149
CB-11	47.43	24.47	87.02	0.46	2.67	1.87	212.67	163.75	0.17	23.4	18.88	8.92	275.56	0.01	0.26	86.25	9.77	596.54	0.23	1.84	1.27	6.71	6.8	0	0	19.73	29.18	0.85	1.08	8.23	0.64	1.11	0.88	3.01	0	130.11	6.25	0	55.14	25.73	19.96	58.15	0.22	6.25	0.42	3.36	269.72	34299
CB-12	70.05	69.21	131.32	5.68	2.97	9.07	484.37	3116	0.55	1315	33.92	16.36	365.19	0.5	1.17	894.86	27.86	5522	1.12	3.31	61.37	28.58	45.78	0.06	1.81	1260	289.87	1.15	2.05	32.2	5.3	2.86	2.18	2.66	566.23	580	14.74	0.02	136.95	47.2	24	455.19	6.59	6.25	1.06	4.46	389.8	70100
CB-13	43.5	27.87	105.75	2.72	3.28	1.87	269.89	203.35	0.73	32.39	30.48	11.01	334.88	0	0.29	154.79	15.81	1482	0.4	2.33	10.38	10.56	12.03	0	0	80.49	52.35	0.7	1.19	7.55	5.04	1.09	1.23	4.17	0.53	283.78	10.13	0	50.57	36.39	20.85	150.81	0.22	6.98	0.57	4.17	349.78	30119
CB-14	31.43	35.37	85.15	0.5	2.97	1.96	281.84	115.79	0.49	36.88	27.33	11.01	300.5	0.11	0.29	130.17	11.58	1330	0.45	4.67	1.51	16.27	9.85	0	0	87.77	168.66	2.31	1.53	9.37	1.62	1.13	1.66	3.17	3.64	172.43	6.25	0.01	61.45	98.59	14.12	93.65	0.53	9.06	0.79	4.76	287.83	43527
CB-15	24.24	29.1	89.89	0.1	2.12	2.33	369.48	372.93	0.17	175.43	21.53	7.17	320.68	0.84	0.34	437.83	15.42	1482	0.57	1.43	4.24	14.6	9.85	0.01	0	91.66	55.87	0.47	1.19	8.59	0.93	0.71	0.88	1.54	22.22	132.96	5.31	0	61.45	19.84	13.52	164.46	1.36	3.06	0.96	3.36	294.13	44480
CB-16	34.28	29.74	96.97	41.72	2.67	1.6	212.67	334.65	0.28	20.55	24.35	6.63	327.7	0	0.26	94.06	13.97	2052	0.2	1.75	1.13	13.39	5.3	0	0	374.68	88.05	0.47	0.94	11.63	6.73	0.81	1.23	5.76	9.12	209.55	4.47	0	67.01	29.3	16.43	111.36	0.15	4.16	0.23	3.62	349.78	40789
CB-17	62.86	80.55	110.43	0.02	3.65	4.49	242.19	203.35	0.73	21	32	17.18	320.68	0	0.38	111.85	14.67	2357	0.27	2.84	3.19	16.27	8.69	0	0	358.79	185.93	0.57	1.6	7.23	1.77	1.63	1.54	3.78	6.74	323.17	8.66	0	52.81	53.75	25.89	187.28	0.22	8.27	0.29	5.06	389.8	48506
CB-18	25.31	20.14	92.86	0.02	3.44	1.52	208.11	143.79	0.4	20.55	33.92	11.91	365.19	0.01	1.4	63.69	14.67	1388	0.35	2.72	0.63	11.76	9.85	0	0	84.05	63.62	0.85	1.6	7.88	1.36	1.13	2.43	3.59	4.47	192.16	13.35	0	60.13	39.69	14.75	104.36	0.27	8.27	0.39	5.06	407.05	27619
CB-19	30.76	25.01	103.48	0.07	3.28	1.6	226.95	120.92	0.28	23.91	24.35	7.73	281.6	0.63	0.29	102.57	16.21	1450	0.23	1.75	0.67	8.51	9.85	0	0	36.91	60.92	0.7	1.08	6.35	1.14	1.02	1.66	2.86	227.97	138.85	5.77	0	42.52	29.3	14.12	67.67	0.32	5.44	0.79	3.89	342.29	25881
CB-20	30.1	45.86	85.15	0.15	7.71	4.07	222.09	306.88	2.15	30.35	79.36	28.32	300.5	0.02	0.8	90.07	21.92	1547	0.85	1.23	1.51	13.1	20.48	0	0	175.55	107.01	2.03	2.57	7.88	1.77	1.35	5.41	3.59	0.05	200.66	27.87	0.08	39.85	40.56	15.4	108.98	0.84	22	1.16	7.93	327.78	21764
CB-21	20.38	25.01	88.92	0.02	2.38	0.98	258.45	42	0.22	15.85	18.88	5.64	294.06	0.06	0.24	79.09	11.07	1168	0.17	2.03	0.29	6.57	7.2	0	0	8.37	74.04	0.47	0.94	7.88	0.68	0.81	0.73	2.72	0.02	127.32	23.12	0	38.99	34.85	13.52	87.76	0.18	4.77	0.34	3.11	281.66	18702
CB-22	57.64	30.39	106.9	0.8	3.28	9.68	511.33	1126	0.44	426.39	27.33	12.96	349.7	33.56	0.66	785.8	21.92	5404	0.57	3.93	17.46	19.77	20.48	1.01	5.19	658.03	179.98	0.57	1.73	18.73	5.04	1.9	1.66	3.59	617.48	260.23	10.13	0.02	136.95	102.95	19.54	417.41	13.06	4.77	1.37	5.06	342.29	49568
CB-23	35.79	34.61	87.02	0.02	2.12	0.82	237	131.86	0.22	39.36	27.33	6.63	300.5	0.04	0.26	102.57	15.04	880.98	0.27	2.23	1.6	7.64	9.85	0	0	36.91	166.84	0.57	0.94	4.9	0.93	1.13	1.23	3.97	0.82	180.07	8.66	0	68.48	39.69	17.53	99.94	0.38	4.77	0.44	3.11	320.75	32845
CB-24	38.2	41.16	87.02	0.15	2.12	1.3	281.84	120.92	0.22	29.06	24.35	6.63	290.9	0.01	0.19	104.82	9.77	1118	0.29	2.39	2.34	6.57	6.4	0	0	4.75	66.44	0.57	1.13	3.58	0.64	0.74	1.43	2.01	0.07	148.17	5.31	0	53.96	43.28	19.12	75.41	0.18	4.77	0.29	3.36	307.15	21297
CB-25	35.03	47.89	114.08	0.07	3.28	1.23	242.19	163.75	0.73	20.55	33.92	15.59	294.06	0.03	0.34	79.09	11.58	1450	0.4	3.45	8.73	15.58	11.52	0	0	91.66	138.78	0.99	1.86	5.57	0.84	1.53	1.66	5.05	0.11	176.21	10.13	0	58.85	62.55	25.89	126.82	0.32	10.48	0.47	4.17	294.13	35818
CB-26	26.43	29.74	91.86	0.21	4.76	1.78	153.67	252.52	1.3	23.91	42.43	17.18	313.81	0.11	0.66	58.4	17.93	1142	0.63	2.84	0.4	7.64	12.58	0	0	87.77	46.98	1.94	2.05	6.35	1.77	1.43	5.41	4.38	0.02	141.89	13.35	0.01	47.39	46.19	11.13	52.18	0.84	17.27	1.06	6.78	342.29	16422
CB-27	28.82	44.88	92.86	0.17	1.86	3.37	398.58	68.67	0.17	27.23	21.53	6.63	307.08	0.34	0.22	223.71	14.67	1450	0.4	2.33	1.13	11.02	7.62	0	0	24.98	99.19	0.99	1.19	28.28	1.93	0.92	1.23	2.01	1.02	119.31	5.31	0	60.13	42.35	16.79	93.65	0.58	3.59	0.71	2.86	303.85	52896
CB-28	28.82	24.47	104.61	0.02	2.52	1.37	182.75	163.75	0.28	10.42	16.39	10.26	357.36	0	0.38	62.33	11.07	1482	0.17	1.93	0.39	16.99	6.8	0	0	64.82	75.66	0.57	1.45	4.9	1.56	1.5	1.13	5.05	0.53	200.66	6.25	0	69.98	28.06	12.95	102.12	0.08	5.1	0.21	3.89	373.27	27027
CB-29	49.53	46.87	93.87	0.04	2.67	1.87	295.92	131.86	0.28	18.04	27.33	11.01	357.36	0.13	0.29	121.98	15.42	1724	0.45	1.84	0.72	5.07	25.01	0	0	21.74	76.49	0.99	1.08	4.9	0.68	1.29	1.66	4.38	4.47	132.96	8.66	0	88.8	29.3	24.79	46.83	0.45	8.27	0.5	3.89	334.95	40789
CB-30	35.03	70.73	103.48	0.66	1.86	1.52	307.35	115.79	0.36	24.44	21.53	7.73	349.7	0.18	0.38	138.9	17.93	2302	0.4	1.93	0.37	7.97	7.62	0	0	99.95	302.7	0.57	0.86	12.69	3.07	1.18	1.66	3.42	175.34	96.07	7.45	0	83.22	33.37	13.82	63.42	0.45	4.16	0.64	4.17	381.44	39059
CB-31	65.64	36.93	99.1	0.02	1.99	2.06	195.02	106.18	0.28	11.69	30.48	10.26	338.52	0.04	0.19	69.45	14.67	1616	0.23	1.36	1.56	5.65	17.61	0	0	164.5	98.12	0.7	0.86	7.88	1.14	2	1.23	9.91	0.06	188.04	4.47	0	107.92	23.6	49.58	62.06	0.15	4.16	0.25	4.17	357.44	47467
CB-32	35.79	42.06	105.75	0.06	1.99	11.52	222.09	68.67	0.22	15.85	21.53	10.26	389.71	0	0.19	86.25	14.67	1921	0.15	1.43	0.17	11.51	5.3	0	0	475.49	130.05	0.3	0.94	8.59	1.25	1.09	1.43	4.6	12.31	138.85	4.47	0	67.01	15.98	16.79	89.68	0.15	4.77	0.21	7.93	381.44	40789
CB-33	74.75	32.43	87.02	0.04	2.38	2.06	281.84	68.67	0.17	26.08	21.53	19.96	313.81	0.05	0.26	138.9	18.86	724.94	0.35	2.33	3.19	5.41	7.62	0	0	21.74	45.97	0.42	1.03	2.95	0.68	1.13	1.66	3.09	0.02	102.53	5.31	0	110.28	59.9	37.41	80.48	0.18	4.16	0.34	2.63	327.78	43527
CB-34	52.86	40.28	87.02	0.02	2.97	1.69	242.19	263.7	0.22	16.55	27.33	8.92	327.7	0	0.28	92.04	17.05	1273	0.23	2.41	1.43	4.85	7.62	0	0	77.08	104.71	0.7	1.31	3.76	1.14	1.35	1.23	4.6	0.17	130.11	4.47	0	94.76	50.37	35.06	43.88	0.13	5.44	0.34	3.89	357.44	39915
CB-35	71.59	55.74	105.75	8.4	3.12	3.7	258.45	303.57	0.28	27.83	27.33	8.31	327.7	0.02	0.34	116.8	19.34	1118	0.35	1.62	1.56	4.08	6.02	0	0	31.04	99.19	0.7	1.19	7.88	2.05	2.43	1.43	9.08	0.34	130.11	7.45	0.01	104.47	26.87	42.6	42.02	0.32	12.17	0.57	4.17	334.95	45454
CB-36	60.2	53.37	116.57	0.02	1.41	2.85	307.35	97.37	0.17	24.44	16.39	5.64	357.36	0	0.19	243.96	13.31	3978	0.17	1.75	12.89	12.82	7.62	0	0	687.17	209.45	0.3	0.86	6.35	0.93	2.11	0.88	6.15	271.11	368.02	3.39	0	110.28	25.73	28.23	164.46	0.18	2.82	0.18	2.63	369.25	73204
CB-37	55.2	29.74	95.93	0.04	4.38	3.09	314.08	252.52	0.87	23.91	50.79	31.16	303.78	0.03	0.6	82.59	17.93	862.11	0.63	2.39	1	4.85	12.58	0	0	36.91	60.92	1.47	1.69	7.88	0.84	1.43	6.29	5.76	0	168.74	20.95	0.03	60.13	28.68	32.85	97.79	0.45	18.56	1.37	5.76	275.63	15726
CB-38	52.86	42.06	101.27	0.36	2.97	3.37	458.84	217	0.73	435.72	33.92	10.26	349.7	1.11	0.51	309.59	20.34	3422	0.45	1.93	2.05	10.79	12.58	0.01	0.03	270.74	165.04	0.85	1.28	27.67	2.8	1.78	1.78	4.6	336.68	168.74	10.13	0	146.14	46.19	32.85	199.85	3.65	5.44	0.79	3.89	365.27	64282
CB-39	25.86	21.96	92.86	0.03	4.05	2.47	275.8	231.57	0.87	23.4	27.33	17.18	300.5	0.09	0.54	98.22	20.34	825.56	0.89	3.1	0.47	6.16	6.8	0	0	28.46	31.82	1.7	2.15	8.97	1.43	1.4	4.89	3.97	3.64	78.75	13.35	0.03	73.08	46.19	19.96	46.83	0.84	17.27	0.96	4.76	320.75	40789
CB-40	74.75	44.88	103.48	0.01	2.97	2.85	212.67	115.79	0.28	26.08	24.35	5.64	281.6	0.01	0.22	102.57	11.07	1193	0.23	2.13	0.39	4.17	5.3	0	0	28.46	82.51	0.47	0.86	3.25	0.76	1.18	1.43	2.86	0.04	132.96	5.31	0	74.67	30.6	29.48	72.22	0.18	8.65	0.39	3.62	327.78	44480
CB-41	112.82	80.55	170.3	33.6	2.12	6.08	453.9	849.39	0.28	85.84	18.88	6.63	334.88	0.21	0.34	447.42	24.77	5522	0.45	3.93	22.65	33.26	11.52	0	0.05	1037	392.55	0.38	1.6	154.91	49.55	11.73	1.91	25.14	295.65	138.85	8.66	0	173.8	22.6	25.89	187.28	2.95	4.16	0.5	14.46	342.29	76445
CB-42	112.82	70.73	96.97	64.34	2.12	6.08	365.5	544.82	0.44	232.49	27.33	10.26	310.43	0.04	0.48	266.04	20.85	2473	0.35	3.77	9.94	21.1	5.3	0	0	80.49	166.84	0.47	1.03	28.9	3.07	2.14	2.18	7.48	1.13	348.62	8.66	0	162.86	84.72	70.12	157.48	0.73	4.77	0.53	5.06	287.83	65690
CB-43	57.64	43.92	99.1	0.15	3.28	4.49	434.66	174.74	0.44	73.77	30.48	21	389.71	0.06	0.38	205.14	18.86	2597	0.31	2.13	4.68	13.1	8.69	0	0	232.64	138.78	0.57	1.38	11.39	2.8	1.6	1.91	3.97	2.95	214.14	8.66	0	134.01	47.2	45.46	191.38	0.45	6.25	0.87	3.89	342.29	55238
CB-44	42.56	32.43	88.92	0.17	4.21	4.49	171.25	258.05	1.01	15.85	50.79	19.96	320.68	0.01	0.43	60.99	25.37	971.18	0.4	2.55	1.03	4.17	12.58	0	0	36.91	52.35	1.34	2.25	7.23	2.8	1.67	4.89	6.42	0.11	132.96	8.66	0.01	71.51	33.37	31.46	42.94	0.27	17.27	0.71	5.38	327.78	22240
CB-45	90.85	47.89	103.48	0.02	3.65	8.12	275.8	303.57	0.87	108.94	57.28	19.96	320.68	0.02	0.38	133.02	17.93	2052	0.38	2.84	4.24	8.51	12.03	0	0	204.29	121.86	0.99	1.53	14.76	1.36	1.96	3.31	6.15	0.53	209.55	10.13	0	98.96	56.13	48.52	177.41	0.38	6.98	0.64	5.06	357.44	50654
CB-46	39.89	36.14	70.07	0.01	2.67	1.52	390.04	97.37	0.17	31.69	22.92	5.64	258.22	0.03	0.22	135.93	11.32	339.67	0.31	1.17	1.23	8.32	6.8	0	0	6.24	151.34	0.85	0.79	4.9	0.76	1.02	1.32	3.17	0	161.58	5.77	0	81.43	19	19.96	99.94	0.22	3.32	0.34	3.11	226.8	27619
CB-47	35.79	31.74	115.32	0.04	3.28	2.33	247.49	174.74	0.62	32.39	32	15.59	327.7	0.01	0.43	116.8	19.34	1942	0.4	1.5	0.51	5.41	14.46	0	0	329.02	100.27	1.15	1.28	11.14	3.07	2.54	2.29	8.33	12.31	172.43	8.66	0	90.75	21.64	33.57	60.73	0.38	7.57	0.44	3.62	357.44	44480
CB-48	55.2	27.87	96.97	0.07	2.52	1.87	342.51	241.82	0.28	197.63	21.53	8.31	327.7	0.06	0.38	214.22	16.21	1880	0.45	1.5	7.65	5.9	9.85	0	0	129.62	74.04	0.51	1.08	6.35	1.14	1.47	1.23	5.58	183.45	124.6	8.66	0	128.33	34.85	35.06	132.43	0.84	5.44	0.57	3.49	313.88	50654
CB-49	44.45	22.94	99.1	0.01	2.12	2.33	247.49	81.88	0.22	28.44	18.88	7.73	327.7	0	0.19	90.07	12.4	2098	0.17	2.66	0.77	11.26	6.8	0	0	195.63	100.27	0.47	1.03	7.55	0.68	1.67	0.88	5.4	0.38	205.06	4.47	0	98.96	49.29	42.6	132.43	0.1	3.59	0.25	3.36	394.04	50654
CB-50	90.85	43.92	93.87	0.66	2.38	7.4	500.37	1998	0.28	890.53	21.53	8.92	281.6	49.96	0.38	580.24	19.34	1359	0.45	3.68	24.7	33.99	12.58	0	0	106.67	152.99	0.38	1.6	17.94	1.36	1.86	1.23	4.38	5.49	487.72	6.25	0	185.47	86.57	65.71	455.19	1.86	3.32	0.79	4.46	287.83	76445
CB-51	35.03	25.01	90.87	0.01	2.38	1.1	237	137.7	0.22	10.42	24.35	7.73	313.81	0	0.22	72.53	13.31	1419	0.2	1.84	1.6	5.9	7.62	0	0	80.49	75.66	0.57	0.76	2.95	0.61	0.98	1.23	3.17	0.13	192.16	3.73	0	51.67	37.19	23.48	106.64	0.12	3.59	0.34	4.17	342.29	39059
CB-52	78.06	47.89	84.24	0.03	2.67	2.47	390.04	163.75	0.62	28.44	27.33	7.73	281.6	0.08	0.28	141.95	12.4	1246	0.38	3.17	1.69	15.25	9.85	0	0	21.74	111.75	0.57	1.13	6.08	0.84	1.23	1.66	3.78	0.07	254.65	5.77	0	146.14	65.32	45.46	126.82	0.15	5.44	0.39	3.36	287.83	48506
CB-53	57.64	35.37	92.86	0.02	2.38	3.37	269.89	163.75	0.36	18.84	27.33	7.73	281.6	0	0.26	82.59	19.34	981.76	0.23	2.49	0.47	7.16	6.02	0	0	54.51	70.9	0.7	1.38	6.92	0.8	1.6	1.32	4.6	0	145	6.25	0	101.13	56.13	37.41	108.98	0.12	9.06	0.39	4.17	294.13	35818
CB-54	35.03	19.29	87.02	0.09	3.65	2.17	182.75	153.45	0.73	21	30.48	17.18	307.08	0.01	0.43	80.82	19.34	1219	0.51	3.31	0.51	6.16	8.69	0	0	91.66	44.99	1.4	1.6	4.69	1.36	1.9	2.91	7.16	1.02	132.96	7.45	0	79.69	53.75	29.48	41.12	0.32	10.48	0.64	5.22	252.75	23225
CB-55	43.5	21.96	89.89	0.33	6.01	3.37	281.84	258.05	1.51	39.36	42.43	22.08	313.81	0.02	0.6	109.46	17.48	1193	0.63	1.5	2.92	5.29	9.85	0	0	80.49	42.16	2.07	1.86	7.55	1.36	1.29	4.42	3.78	0.66	148.17	17.14	0.05	117.68	16.68	51.77	70.67	0.53	13.47	0.71	4.46	300.57	32845
CB-56	54.02	32.43	115.32	0.03	2.52	1.16	307.35	115.79	0.22	80.44	21.53	5.64	327.7	0.01	0.28	109.46	11.58	1724	0.22	1.5	2.15	8.51	7.62	0	0	77.08	104.71	0.47	0.86	11.63	0.45	2.25	1.04	4.17	1.02	165.12	5.31	0	86.9	28.68	30.13	108.98	0.27	3.06	0.34	2.86	342.29	52896
CB-57	56.41	25.56	90.87	0.04	2.67	1.52	231.92	115.79	0.22	27.83	24.35	8.92	313.81	0.06	0.22	104.82	17.05	1246	0.23	2.03	9.94	6.02	6.02	0	0	17.86	60.92	0.47	0.94	5.57	1.03	1.18	1.04	4.49	0.01	172.43	6.25	0	101.13	29.3	47.48	70.67	0.1	4.77	0.34	2.74	242.03	34299
CB-58	46.42	42.06	99.1	35.09	2.12	2.85	300.76	293.87	0.17	41.1	21.53	7.73	342.21	0.72	0.32	188.11	20.34	2662	0.35	1.29	1.35	10.79	9.85	0	0	47.87	187.95	0.85	0.94	36.68	55.21	4.56	1.23	23.56	8.25	196.36	6.25	0	85.04	25.73	16.08	135.33	0.45	4.16	0.71	2.86	327.78	46450
CB-59	37.38	100.03	98.03	0.03	2.38	2.17	295.92	97.37	0.36	13.92	21.53	6.63	398.24	0.02	0.24	96.12	13.97	1482	0.27	3.61	0.47	5.77	6.8	0	0	27.26	319.54	0.38	0.94	5.34	0.61	1.29	1.23	4.49	4.47	119.31	5.31	0	94.76	74.39	29.48	85.88	0.18	5.44	0.29	3.11	342.29	35818
CB-60	68.55	21.49	96.97	0	2.81	1.52	195.02	115.79	0.22	23.91	21.53	8.92	287.76	0	0.26	69.45	12.11	960.72	0.27	1.62	0.72	2.42	49.92	0	0	11.96	43.08	0.7	0.76	3.58	0.89	0.98	1.23	3.17	0	141.89	4.47	0	102.23	19.84	42.6	36.1	0.15	5.44	0.44	3.36	342.29	40789
CB-61	27.01	18.47	81.54	0.02	5.46	1.52	157.04	231.57	1.75	30.35	37.63	28.32	269.66	0.01	0.7	57.15	17.05	790.55	0.77	1.93	0.82	5.9	9.85	0	0	28.46	28.55	1.94	2.15	7.23	1.3	1.5	5.14	4.49	0.01	100.33	15.49	0.01	48.42	22.6	17.53	47.85	0.84	16.45	1.37	7.04	275.63	10882
CB-62	31.43	21.96	90.87	0.02	3.12	2.85	288.01	143.79	0.44	20.55	27.33	11.91	300.5	0	0.29	90.07	17.05	1419	0.4	5.21	0.47	6.16	7.62	0	0	21.74	79.01	0.7	1.38	9.37	1.08	1.26	2.91	4.82	0.04	138.85	7.45	0	65.58	112.27	27.03	80.48	0.22	6.98	0.64	4.17	300.57	31452
CB-63	39.03	15.87	103.48	0.01	2.67	1.37	199.29	174.74	0.22	58.13	21.53	8.92	342.21	0	0.22	72.53	10.17	1419	0.17	0.72	1	8.32	6.02	0	0	154.15	28.55	0.57	0.94	10.22	0.48	1.02	1.23	4.38	0.15	109.41	6.75	0	52.81	9.92	19.12	55.69	0.18	5.44	0.34	3.36	342.29	34299
CB-64	51.73	26.69	96.97	0.02	2.67	2.47	314.08	81.88	0.22	26.08	18.88	10.26	342.21	0.01	0.26	94.06	14.67	1419	0.31	2.33	1.99	4.75	11.52	0	0	33.85	78.16	0.57	1.19	5.57	1.03	1.63	1.43	6.42	1.56	114.25	9.34	0	90.75	36.39	37.41	63.42	0.27	8.27	0.57	3.11	342.29	55238
CB-65	48.47	31.74	81.54	0.04	2.12	1.37	335.17	97.37	0.28	35.32	30.48	8.92	320.68	0.01	0.19	111.85	11.07	740.82	0.31	2.55	2.69	5.9	6.8	0	0	3.93	88.05	0.47	0.76	5.57	0.48	1.43	1.04	3.97	0	111.81	5.31	0	92.73	36.39	27.63	72.22	0.15	4.16	0.34	2.51	269.72	47467
CB-66	21.75	25.56	99.1	0.07	14.92	4.49	264.11	372.93	2.15	26.08	89.93	44.31	320.68	0.29	0.93	133.02	29.15	1219	1.44	2.66	1	5.29	12.58	0	0	135.36	46.98	3	2.8	14.45	5.04	1.67	8.93	4.82	39.62	119.31	25.43	0.08	57.58	34.85	8.77	56.91	1.04	22.72	1.16	6.78	320.75	31452
CB-67	43.5	24.47	80.67	0.01	1.3	0.82	307.35	68.67	0.17	44.82	16.39	6.13	247.28	0	0.19	96.12	7.8	488.23	0.17	2.55	0.58	6.16	5.3	0	0	7.26	111.75	0.38	0.76	3.93	0.54	1.29	1.04	4.07	0	135.87	3.73	0	65.58	63.92	27.03	113.8	0.1	2.58	0.34	3.11	203.52	43058
CB-68	42.56	24.47	85.15	0.01	2.38	1.3	269.89	120.92	0.22	60.7	21.53	6.63	252.69	0	0.38	90.07	12.4	862.11	0.2	1.93	0.51	4.75	7.62	0	0	11.96	77.32	0.57	0.94	3.58	0.64	1.4	1.04	3.68	0	158.12	6.25	2.16	85.04	38	30.79	126.82	0.13	4.16	0.42	2.63	261.1	32141
CB-69	44.45	33.14	108.06	0.1	6.63	3.37	297.52	221.75	1.11	26.65	36.28	21	342.21	0.02	0.54	107.11	20.34	1616	0.57	2.23	0.82	6.16	14.46	0	0	62.07	58.34	1.34	1.95	6.08	1.84	1.63	4.42	4.6	1.94	135.87	15.49	0.01	90.75	42.35	25.33	77.06	0.38	12.8	0.6	5.06	338.6	41682
CB-70	58.91	29.74	103.48	0.38	2.97	1.52	222.09	163.75	0.36	14.53	30.48	6.63	269.66	0	0.26	63.69	13.31	1219	0.23	4.11	0.29	5.41	6.02	0	0	49.98	116.69	0.47	1.28	8.23	1.14	2	1.66	7.16	0.02	148.17	7.45	0	73.08	88.47	33.57	45.82	0.12	5.44	0.44	4.17	300.57	26448
CB-71	57.64	40.28	85.15	0.01	2.67	1.69	342.51	120.92	0.4	27.83	24.35	11.91	300.5	0	0.29	121.98	12.11	1142	0.31	2.13	0.88	8.69	6.02	0	0	33.85	96.02	0.77	1.19	9.37	0.98	1.02	1.66	2.72	0.02	114.25	5.31	0	128.33	50.37	40.8	91.64	0.15	6.98	0.34	4.31	287.83	47467
CB-72	23.72	52.23	96.97	0.02	2.25	1.3	208.11	163.75	0.22	12.76	21.53	6.63	334.88	0	0.22	59.68	14.67	1359	0.23	2.39	0.14	7.64	6.8	0	0	87.77	187.95	0.47	0.94	7.55	1.03	0.81	0.88	3.59	0.42	119.31	5.31	0	53.96	49.29	11.88	60.73	0.15	5.44	0.34	3.62	365.27	29473
CB-73	37.38	21.49	88.92	0.04	2.67	0.77	314.08	143.79	0.36	29.7	21.53	7.73	261.04	0.02	0.28	116.8	13.31	843.63	0.31	2.49	0.72	5.29	6.02	0	0	24.98	64.32	0.57	0.94	5.11	0.61	0.98	1.66	2.72	0	132.96	5.31	0	104.47	61.21	25.89	73.8	0.22	4.77	1.26	3.11	300.57	43527
CB-74	25.31	20.14	92.86	0.07	2.97	1.44	307.35	131.86	0.28	24.44	25.82	7.73	320.68	0.34	0.26	151.48	14.67	1651	0.45	2.03	0.67	9.07	6.8	0	0	56.92	52.35	0.57	1.19	5.57	0.84	0.92	1.43	2.3	175.34	94.02	4.47	0	67.01	51.47	10.89	64.8	0.73	6.25	0.96	3.89	365.27	65690
CB-75	52.86	37.74	87.02	1	4.76	3.7	288.01	241.82	1.43	26.65	37.63	22.08	320.68	0	0.54	98.22	16.21	1273	0.51	2.78	3.84	7.97	12.58	0	0	70.68	69.38	1.34	1.86	6.35	1.03	1.35	2.91	4.17	0	188.04	12.13	0.02	94.76	47.2	44.49	87.76	0.45	8.27	0.71	5.76	300.57	30119
CB-76	20.38	24.47	79.8	0.09	3.65	0.98	297.52	174.74	0.44	14.53	22.92	15.59	275.56	0	0.54	86.25	13.31	871.49	0.27	3.17	0.34	4.85	7.2	0	0	43.89	87.1	0.99	1.19	5.57	0.68	0.98	2.18	3.42	0.01	124.6	10.13	0	56.35	79.38	22.73	62.06	0.18	8.27	0.5	4.17	269.72	41682
CB-77	56.41	27.87	83.33	0.03	3.12	1.87	252.91	115.79	0.44	23.4	27.33	8.92	313.81	0	0.26	69.45	11.07	679.33	0.29	4.57	1	5.53	8.69	0	0	7.26	57.09	0.85	1.08	4.69	0.72	0.86	1.66	2.41	0	168.74	6.25	0	77.98	84.72	31.46	75.41	0.12	5.44	0.5	3.23	281.66	37403
CB-78	32.12	27.87	88.92	0.55	2.12	1.23	203.66	174.74	0.55	16.55	42.43	13.55	275.56	0	0.34	44.07	11.58	981.76	0.31	4.29	0.54	5.07	31.66	0	0	45.84	98.12	0.85	1.28	3.58	0.57	1.13	1.66	4.38	0	196.36	6.25	0	73.08	94.41	29.48	66.22	0.15	6.25	0.44	4.76	236.85	19530
Control	117.82	237.93	54.62	38.26	184.19	188.31	178.84	1254	15.74	157.42	1571	449.77	167.44	899.25	47.72	277.82	405.42	110.12	123.58	36.12	133.84	8.31	475.06	492.58	22.67	436.02	130.06	22.28	25.82	56.58	62.86	7.05	133.89	77.52	2579	1350	436.63	11.45	422.43	82.9	79.85	164.46	2144	352.07	239.47	274.97	217.19	13810
Control	123.03	243.14	55.21	39.1	184.19	196.65	184.74	1254	14.91	157.42	1571	459.62	163.85	879.98	48.24	290.12	401.05	112.53	123.58	37.31	130.97	8.68	485.46	497.95	23.17	475.48	138.79	22.04	25.55	57.82	57.65	7.13	136.82	74.23	2470	1321	446.19	11.45	413.38	84.72	81.6	160.93	2144	367.66	229.31	287.14	221.95	14421
Notes:
Red-higher than maxDC, Black-Lower than minDC, Blue-between maxDC and minDC;
NAN-Curve Fitting Failed; N/A-Data marked out; ND-missing original data

## Sheet: Summary
MILLIPLEX Analyst Detail Report
Summary
Analyte Sample	IL-2R alpha	MIG	MIP-1beta	IL-6	IFN-alpha2	IFN-gamma	SDF-1alpha	IL-1ra	MCP-3	IL-16	IL-12p40	LIF	TNF-beta	IL-5	GM-CSF	MIF	TNF-alpha	RANTES	IL-2	IL-1beta	IL-18	Eotaxin	Basic FGF	VEGF	beta-NGF	PDGF-BB	IP-10	IL-13	IL-4	MCP-1	IL-8	MIP-1alpha	IL-10	G-CSF	GRO-alpha	HGF	IL-1alpha	IL-3	SCF	TRAIL	M-CSF	CTACK	IL-15	IL-7	IL-12p70	IL-17	IL-9	SCGF-beta
	pg/ml	pg/ml	pg/ml	pg/ml	pg/ml	pg/ml	pg/ml	pg/ml	pg/ml	pg/ml	pg/ml	pg/ml	pg/ml	pg/ml	pg/ml	pg/ml	pg/ml	pg/ml	pg/ml	pg/ml	pg/ml	pg/ml	pg/ml	pg/ml	pg/ml	pg/ml	pg/ml	pg/ml	pg/ml	pg/ml	pg/ml	pg/ml	pg/ml	pg/ml	pg/ml	pg/ml	pg/ml	pg/ml	pg/ml	pg/ml	pg/ml	pg/ml	pg/ml	pg/ml	pg/ml	pg/ml	pg/ml	pg/ml
CB-1	39.6	37.05	103.07	<0.27↓	2.25	2.61	169.71	168.46	0.25	14.26	33.37	16.27	366.66	<4.52↓	<0.13↓	47.48	15.47	1051	<0.46↓	2.57	<0.51↓	7.19	<7.08↓	<5.56↓	<0.80↓	44.4	277.08	0.72	1.39	3.37	0.87	2.2	1.26	5.97	<94.18↓	231.2	9.22	<0.19↓	51.72	58.05	26.33	80.39	<33.42↓	7.43	<0.80↓	4.17	263.06	19900
CB-2	46.19	39.44	88.77	<0.27↓	<1.40↓	1.49	198.83	72.13	<0.12↓	17.93	13.53	4.41	311.09	<4.52↓	<0.13↓	67.3	11.27	620.81	<0.46↓	1.79	<0.51↓	5.86	7.85	<5.56↓	<0.80↓	9.33	59.59	0.6	0.78	3.74	<0.46↓	1.1	0.96	4.74	<94.18↓	130.51	6.7	<0.19↓	46.16	34.33	15.63	81.85	<33.42↓	4.38	<0.80↓	2.54	285.66	22489
CB-3	30.53	61.57	118.14	<0.27↓	1.4	1.38	198.36	153.51	0.68	12.08	33.37	7.99	348.81	<4.52↓	<0.13↓	81.61	16.33	1518	<0.46↓	3.32	<0.51↓	10	7.85	<5.56↓	<0.80↓	69.1	210.43	0.84	1.59	4.87	1.25	1.33	2.31	3.14	<94.18↓	173.15	7.93	<0.19↓	56.91	46.84	11.75	70.09	<33.42↓	8.49	<0.80↓	4.17	370.7	36486
CB-4	39.99	63.44	114.37	<0.27↓	<1.40↓	1.8	231.5	122.35	0.45	14.26	33.37	9.95	385.51	<4.52↓	<0.13↓	76.15	13.77	1893	<0.46↓	2.44	<0.51↓	33.25	10.67	<5.56↓	<0.80↓	434.21	147.46	0.6	2.2	9.07	1.25	2.1	1.26	6.53	<94.18↓	469.6	7.93	<0.19↓	65.79	38.12	19.58	151.87	<33.42↓	5.37	<0.80↓	6.73	373.64	43204
CB-5	34.49	28.32	81.57	<0.27↓	4.03	2.02	197.42	153.51	0.68	20.87	37.81	19.6	316.05	<4.52↓	0.3	63.5	15.47	1182	<0.46↓	2.05	<0.51↓	7.44	9.27	<5.56↓	<0.80↓	35.24	93.27	1.09	1.59	5.25	0.87	0.99	3.73	3.27	<94.18↓	174.68	9.22	<0.19↓	50.23	31.72	18.98	73.05	<33.42↓	11.72	<0.80↓	5.23	288.99	23814
CB-6	31.72	33.59	107.01	<0.27↓	1.4	2.25	192.24	168.46	0.45	49.8	37.81	7.99	368.97	<4.52↓	<0.13↓	74.6	12.93	1643	<0.46↓	1.38	1.36	10.89	16.06	<5.56↓	<0.80↓	349.56	126.31	0.72	1.29	4.49	2.71	1.13	1.76	4.2	<94.18↓	249.51	6.11	<0.19↓	66.53	32.2	17.21	86.2	<33.42↓	4.38	<0.80↓	4.52	324.75	31483
CB-7	47.34	21.12	84.54	0.56	<1.40↓	2.02	209.54	122.35	<0.12↓	22.72	17.1	7.99	343.52	<4.52↓	<0.13↓	74.6	10.45	1312	<0.46↓	1.88	<0.51↓	7.44	<7.08↓	<5.56↓	<0.80↓	70.39	48.19	0.6	0.98	3.37	0.87	0.86	0.45	2.88	<94.18↓	185.37	5.54	<0.19↓	51.72	44.73	21.96	70.83	<33.42↓	3.42	<0.80↓	3.83	289.73	12791
CB-8	34.1	20.39	104.25	<0.27↓	<1.40↓	1.59	318.82	54.39	<0.12↓	42.71	13.53	4.41	337.9	<4.52↓	<0.13↓	174.06	14.62	2378	<0.46↓	1.54	0.89	6.27	7.85	<5.56↓	<0.80↓	71.68	55.86	0.55	0.98	5.06	1.41	0.91	0.45	2.37	<94.18↓	139.62	4.45	<0.19↓	40.97	28.88	14.07	114.28	<33.42↓	4.38	<0.80↓	2.85	343.14	48197
CB-9	39.6	28.32	88.58	<0.27↓	<1.40↓	1.19	202.1	122.35	0.31	26.76	20.89	7.99	344.51	<4.52↓	<0.13↓	84.75	14.62	1023	<0.46↓	2.3	<0.51↓	4.6	<7.08↓	<5.56↓	<0.80↓	26.62	66.37	0.6	1.08	3	0.53	0.86	1.76	2.69	<94.18↓	188.43	5.54	<0.19↓	59.13	36.93	21.36	67.49	<33.42↓	6.39	<0.80↓	3.49	293.79	25077
CB-10	41.35	31.15	82.08	9.92	1.96	<0.72↓	191.3	122.35	0.19	26.76	20.89	2.85	281.56	<4.52↓	<0.13↓	80.04	13.35	950.24	<0.46↓	2.26	<0.51↓	8.1	<7.08↓	<5.56↓	<0.80↓	10.88	58.53	0.6	1.18	2.64	2.51	0.65	1.26	2.94	<94.18↓	286.04	5.54	<0.19↓	58.76	37.88	25.93	70.83	<33.42↓	3.42	<0.80↓	2.54	263.06	17688
CB-11	48.11	24.75	85.48	0.56	1.4	2.25	215.08	153.51	<0.12↓	23.82	13.53	7.99	282.56	<4.52↓	<0.13↓	89.48	9.64	588.3	<0.46↓	1.71	1.11	6.9	<7.08↓	<5.56↓	<0.80↓	18.71	27	0.84	1.08	8.5	<0.46↓	1.05	0.45	3.01	<94.18↓	124.44	6.7	<0.19↓	54.68	26.27	20.17	59.61	<33.42↓	6.39	<0.80↓	3.17	262.68	35004
CB-12	72.13	70.21	130.76	5.11	1.96	7.55	476.33	3115	0.6	1305	33.37	17.37	377.9	<4.52↓	1.24	928.46	29.1	5236	0.69	3.19	62.08	29.41	44.71	<5.56↓	1.66	1345	308.69	1.09	2	32.43	4.86	2.86	2.31	2.69	564.24	590.9	14.1	<0.19↓	139.41	47.55	24.14	443.83	<33.42↓	6.39	<0.80↓	4.52	376.95	68618
CB-13	44.26	28.32	104.07	2.36	2.54	2.25	265.79	197.24	0.76	33.34	29.05	10.96	349.8	<4.52↓	<0.13↓	163.1	16.76	1422	<0.46↓	2.13	10.1	10.77	12.74	<5.56↓	<0.80↓	71.68	50.96	0.72	1.18	7.93	4.63	1.02	0.96	4.07	<94.18↓	292.12	10.56	<0.19↓	50.23	37.17	21.16	146.07	<33.42↓	7.43	<0.80↓	4.17	335.79	30623
CB-14	32.12	36.02	84.54	0.63	1.96	2.37	281.07	106.1	0.53	37.69	24.89	10.96	313.74	<4.52↓	<0.13↓	136.53	12.1	1271	<0.46↓	4.63	1.48	16.5	10.67	<5.56↓	<0.80↓	78.2	181.51	2.16	1.49	9.83	1.76	1.08	1.58	3.14	<94.18↓	171.63	6.7	<0.19↓	62.83	99.46	13.97	94.47	<33.42↓	9.56	<0.80↓	4.87	279.74	42907
CB-15	24.52	29.74	88.83	<0.27↓	<1.40↓	2.74	359.15	378.45	<0.12↓	172.82	17.1	5.26	330.29	<4.52↓	<0.13↓	455.8	16.33	1440	<0.46↓	1.38	4.4	14.84	10.67	<5.56↓	<0.80↓	83.49	54.24	0.49	1.18	9.07	0.8	0.65	0.45	1.58	<94.18↓	128.99	5.54	<0.19↓	61.72	19.68	13.2	159.68	<33.42↓	1.67	<0.80↓	3.17	283.07	44327
CB-16	34.69	30.45	96.09	43.61	1.4	1.91	216.46	334.85	0.19	20.87	20.89	4.41	340.87	<4.52↓	<0.13↓	97.05	14.62	1978	<0.46↓	1.63	0.89	13.44	<7.08↓	<5.56↓	<0.80↓	389.49	90.92	0.49	0.98	12.08	6.02	0.74	0.96	5.42	<94.18↓	209.82	4.45	<0.19↓	68.01	30.3	16.42	110.78	<33.42↓	3.42	<0.80↓	3.49	337.63	40218
CB-17	64.91	81	108.76	<0.27↓	3.13	4.34	241.4	197.24	0.76	21.61	31.19	18.48	335.91	<4.52↓	0.15	117.77	15.47	2239	<0.46↓	2.65	3.61	16.58	9.27	<5.56↓	<0.80↓	367.97	201.79	0.6	1.59	7.55	1.94	1.58	1.42	3.73	<94.18↓	337.58	9.22	<0.19↓	53.2	54.68	26.13	178.94	<33.42↓	8.49	<0.80↓	5.23	378.78	47526
CB-18	25.33	20.39	92.08	<0.27↓	2.83	1.8	210.93	138.14	0.38	20.87	33.37	11.99	379.55	<4.52↓	1.47	65.4	15.47	1334	<0.46↓	2.52	<0.51↓	11.95	10.67	<5.56↓	<0.80↓	76.89	63.52	0.84	1.59	8.31	1.41	1.08	2.69	3.53	<94.18↓	191.48	13.37	<0.19↓	60.61	40.72	14.46	103.72	<33.42↓	8.49	<0.80↓	5.23	391.28	27956
CB-19	31.32	25.47	102	<0.27↓	2.54	1.91	227.42	114.28	0.19	24.56	20.89	6.14	293.85	<4.52↓	<0.13↓	105.51	17.19	1398	<0.46↓	1.63	<0.51↓	8.68	10.67	<5.56↓	<0.80↓	33.03	59.59	0.72	1.08	6.59	1.09	0.97	1.58	2.88	200.07	133.54	6.11	<0.19↓	41.34	29.82	13.88	69.35	<33.42↓	5.37	<0.80↓	3.83	331.74	26721
CB-20	30.13	47.13	83.72	<0.27↓	8.62	3.92	221.95	306.1	1.95	31.16	81.59	29.99	314.4	<4.52↓	0.79	93.85	23.32	1488	<0.46↓	1.22	1.48	13.24	19.88	<5.56↓	<0.80↓	170.61	111.48	1.81	2.5	8.31	1.94	1.28	5.3	3.53	<94.18↓	200.65	25.14	<0.19↓	39.12	41.43	15.05	107.26	<33.42↓	21.5	<0.80↓	8.29	313.34	22489
CB-21	20.48	25.47	87.47	<0.27↓	<1.40↓	1.01	257.42	36.2	<0.12↓	16.46	13.53	2.85	303.8	<4.52↓	<0.13↓	81.22	11.27	1119	<0.46↓	1.92	<0.51↓	6.69	7.13	<5.56↓	<0.80↓	10.09	74.97	0.49	0.98	8.31	<0.46↓	0.74	<0.43↓	2.75	<94.18↓	121.42	21.05	<0.19↓	37.64	35.75	13.29	88.37	<33.42↓	4.38	<0.80↓	2.85	274.19	19269
CB-22	58.74	31.15	105.89	0.99	2.54	8.37	499.01	1142	0.45	426.11	24.89	13.04	367.65	30.08	0.58	813.56	23.32	5006	<0.46↓	3.82	16.24	20.25	19.25	<5.56↓	4.31	684.85	196.67	0.6	1.69	18.92	4.63	1.85	1.58	3.53	613.93	267.79	10.56	<0.19↓	140.13	104.53	19.78	406.12	<33.42↓	4.38	0.83	5.23	327.33	48432
CB-23	36.66	35.67	86.72	<0.27↓	<1.40↓	0.75	240.06	122.35	<0.12↓	39.84	24.89	4.41	313.07	<4.52↓	<0.13↓	107.95	15.9	853.74	<0.46↓	2.05	1.62	7.73	10.67	<5.56↓	<0.80↓	34.13	181.12	0.6	0.98	5.25	0.8	1.08	0.96	3.8	<94.18↓	179.26	9.22	<0.19↓	69.49	40.72	17.4	99.82	<33.42↓	4.38	<0.80↓	2.85	308.18	33753
CB-24	39.21	42.14	85.6	<0.27↓	<1.40↓	1.49	280.2	114.28	<0.12↓	30.06	20.89	4.41	301.14	<4.52↓	<0.13↓	109.57	9.64	1070	<0.46↓	2.22	2.63	6.65	<7.08↓	<5.56↓	<0.80↓	5.83	66.11	0.6	1.13	3.74	<0.46↓	0.68	1.26	2.12	<94.18↓	145.7	5.54	<0.19↓	53.94	43.43	19.38	75.63	<33.42↓	4.38	<0.80↓	3.17	297.85	22110
CB-25	35.67	49.43	113.16	<0.27↓	2.54	1.38	242.75	153.51	0.76	20.87	33.37	16.27	303.8	<4.52↓	<0.13↓	80.43	12.1	1400	<0.46↓	3.28	8.26	15.75	12.05	<5.56↓	<0.80↓	84.82	148.89	0.96	1.79	6.02	0.66	1.48	1.58	4.74	<94.18↓	176.21	10.56	<0.19↓	59.13	62.68	26.33	124.39	<33.42↓	10.63	<0.80↓	4.17	282.7	36518
CB-26	26.53	30.8	90.74	<0.27↓	4.95	2.14	156.92	250.88	1.25	24.56	42.37	18.48	324.99	<4.52↓	0.58	59.35	18.93	1110	<0.46↓	2.65	<0.51↓	7.85	13.41	<5.56↓	<0.80↓	79.52	45.38	1.75	2	6.78	1.94	1.38	5.3	4.2	<94.18↓	138.1	13.37	<0.19↓	47.27	46.61	10.6	53.51	<33.42↓	17.16	<0.80↓	7.11	328.8	16928
CB-27	28.93	46.14	91.29	<0.27↓	<1.40↓	3.51	384.02	54.39	<0.12↓	27.86	17.1	4.41	319.03	<4.52↓	<0.13↓	236.11	15.47	1399	<0.46↓	2.13	0.89	11.26	7.85	<5.56↓	<0.80↓	22.57	103.4	0.96	1.18	28.54	2.13	0.86	0.96	2.12	<94.18↓	112.36	5.54	<0.19↓	60.24	43.31	16.72	93.4	<33.42↓	2.51	<0.80↓	2.54	293.05	51650
CB-28	29.33	25.11	103.72	<0.27↓	<1.40↓	1.59	187.98	153.51	0.19	10.64	10.24	9.95	371.95	<4.52↓	0.15	63.12	11.27	1419	<0.46↓	1.79	<0.51↓	17.29	<7.08↓	<5.56↓	<0.80↓	58.96	75.71	0.6	1.44	5.25	1.67	1.43	0.82	4.74	<94.18↓	203.71	6.7	<0.19↓	70.97	28.4	12.71	102.66	<33.42↓	4.87	<0.80↓	3.83	358.21	27544
CB-29	50.79	47.79	92.63	<0.27↓	1.4	2.25	290.16	122.35	0.19	18.66	24.89	10.96	371.62	<4.52↓	<0.13↓	126.89	16.33	1642	<0.46↓	1.71	<0.51↓	5.15	23.51	<5.56↓	<0.80↓	20.61	77.44	0.96	1.08	5.25	<0.46↓	1.23	1.58	4.27	<94.18↓	127.47	9.22	<0.19↓	90.83	30.3	24.94	48.12	<33.42↓	8.49	<0.80↓	3.83	324.38	40839
CB-30	35.67	72.04	102.18	0.84	<1.40↓	1.8	300.91	106.1	0.31	24.93	17.1	6.14	364.68	<4.52↓	0.15	147.14	18.93	2182	<0.46↓	1.79	<0.51↓	8.14	7.85	<5.56↓	<0.80↓	90.18	319.57	0.6	0.88	13.19	3.22	1.13	1.58	3.33	128.72	91.38	7.93	<0.19↓	86.43	34.09	13.58	64.13	<33.42↓	3.42	<0.80↓	4.17	368.86	39143
CB-31	67.14	38.07	98.07	<0.27↓	<1.40↓	2.49	200.24	97.79	0.19	12.08	29.05	9.95	352.78	<4.52↓	<0.13↓	70.37	15.47	1554	<0.46↓	1.3	1.55	5.73	17.36	<5.56↓	<0.80↓	160.43	101.81	0.72	0.88	8.31	1.09	1.93	0.96	9.6	<94.18↓	186.9	4.45	<0.19↓	111.25	24.38	51.92	63.37	<33.42↓	3.42	<0.80↓	4.17	344.98	46655
CB-32	36.46	43.14	104.95	<0.27↓	<1.40↓	10.24	221.95	54.39	<0.12↓	16.46	17.1	9.95	407.01	<4.52↓	<0.13↓	88.69	15.47	1847	<0.46↓	1.38	<0.51↓	11.67	<7.08↓	<5.56↓	<0.80↓	491.5	139.4	0.29	0.98	9.07	1.25	1.02	1.26	4.4	<94.18↓	133.54	4.45	<0.19↓	68.01	15.97	17.01	89.09	<33.42↓	4.38	<0.80↓	8.09	367.76	40512
CB-33	76.89	33.25	85.85	<0.27↓	<1.40↓	2.49	277.59	54.39	<0.12↓	26.76	17.1	20.73	326.98	<4.52↓	<0.13↓	145.01	19.8	706.4	<0.46↓	2.13	3.53	5.44	7.85	<5.56↓	<0.80↓	20.61	44.53	0.44	1.03	3	<0.46↓	1.08	1.58	3.07	<94.18↓	95.85	5.54	<0.19↓	113.06	60.14	38.76	80.76	<33.42↓	3.42	<0.80↓	2.24	312.6	43138
CB-34	54.21	41.47	85.48	<0.27↓	1.96	2.02	240.96	263.58	<0.12↓	16.82	24.89	7.99	340.21	<4.52↓	<0.13↓	94.65	18.06	1215	<0.46↓	2.26	1.36	4.94	7.85	<5.56↓	<0.80↓	69.1	110.37	0.72	1.34	3.93	1.09	1.28	0.96	4.47	<94.18↓	124.44	4.45	<0.19↓	97.05	51.3	36.48	45.79	<33.42↓	5.37	<0.80↓	3.83	344.61	40120
CB-35	72.68	56.52	103.78	7.88	2.25	3.78	258.75	300.2	0.19	28.23	24.89	7.05	337.56	<4.52↓	<0.13↓	120.66	20.68	1085	<0.46↓	1.54	1.55	4.15	<7.08↓	<5.56↓	<0.80↓	27.67	103.63	0.72	1.18	8.31	2.32	2.4	1.26	8.76	<94.18↓	124.44	7.93	<0.19↓	106.89	27.69	44.51	43.44	<33.42↓	12.26	<0.80↓	4.17	322.91	45123
CB-36	61.93	54.6	115.74	<0.27↓	<1.40↓	3.25	303.48	89.36	<0.12↓	24.93	10.24	2.85	375.26	<4.52↓	<0.13↓	260	14.2	3670	<0.46↓	1.67	12.24	12.92	7.85	<5.56↓	<0.80↓	722.47	226.37	0.29	0.88	6.78	0.8	2.04	0.45	5.84	260.33	376.79	2.98	<0.19↓	112.7	26.15	29.12	158.67	<33.42↓	1.29	<0.80↓	2.24	355.27	71704
CB-37	55.91	30.45	94.7	<0.27↓	4.34	3.38	310.31	250.88	0.92	24.56	51.77	32.35	315.06	<4.52↓	0.48	84.35	18.93	837.99	<0.46↓	2.22	0.68	4.94	13.41	<5.56↓	<0.80↓	33.03	60.65	1.34	1.64	8.12	0.66	1.38	6	5.56	<94.18↓	167.05	18.67	<0.19↓	60.24	29.11	33.49	97.69	<33.42↓	18.25	0.83	5.97	266.03	16135
CB-38	54.4	42.81	100.04	0.41	1.96	3.51	446.28	211.11	0.76	430.34	33.37	9.95	362.69	<4.52↓	0.34	324.5	21.56	3157	<0.46↓	1.79	2.25	10.89	13.41	<5.56↓	<0.80↓	277.94	177.62	0.84	1.29	27.9	2.91	1.71	1.76	4.4	337.62	167.05	10.56	<0.19↓	150.16	46.84	33.49	192.37	<33.42↓	5.37	<0.80↓	3.83	348.65	62476
CB-39	26.13	22.21	91.41	<0.27↓	3.73	2.86	274.98	224.66	0.92	23.82	24.89	18.48	309.1	<4.52↓	0.39	101.87	21.56	796.96	<0.46↓	2.92	<0.51↓	6.36	<7.08↓	<5.56↓	<0.80↓	26.62	29.48	1.54	2.1	9.26	1.5	1.33	4.84	3.8	<94.18↓	73.67	13.37	<0.19↓	73.92	46.61	20.37	48.51	<33.42↓	17.16	<0.80↓	4.87	311.87	40937
CB-40	76.34	46.14	101.53	<0.27↓	1.96	3.25	215.08	106.1	0.19	26.76	20.89	2.85	290.53	<4.52↓	<0.13↓	107.95	11.27	1155	<0.46↓	1.96	<0.51↓	4.27	<7.08↓	<5.56↓	<0.80↓	26.62	84.74	0.49	0.88	3.37	0.53	1.13	1.26	2.88	<94.18↓	127.47	5.54	<0.19↓	76.87	31.48	30.11	72.68	<33.42↓	9.02	<0.80↓	3.49	315.55	43996
CB-41	113.76	81	169.56	34.77	<1.40↓	5.51	445.06	881.93	0.19	85.87	13.53	4.41	349.14	<4.52↓	<0.13↓	467.54	26.43	5192	<0.46↓	3.82	21.42	34.02	12.05	<5.56↓	<0.80↓	1115	412.51	0.39	1.59	154.68	51.51	11.93	1.94	25.49	300.34	135.06	9.22	<0.19↓	176.51	22.85	26.53	179.61	<33.42↓	3.42	<0.80↓	13.9	328.06	75104
CB-42	112.53	72.04	96.45	67	<1.40↓	5.51	355.81	568.98	0.45	228.95	24.89	9.95	322.34	<4.52↓	0.3	280.54	22.44	2359	<0.46↓	3.59	9.66	21.49	<7.08↓	<5.56↓	<0.80↓	71.68	180.34	0.49	1.03	29.48	3.12	2.08	2.31	7.22	<94.18↓	363.24	9.22	<0.19↓	166.57	84.76	73.51	152.21	<33.42↓	4.38	<0.80↓	5.23	276.41	63481
CB-43	59.12	45.14	98.19	<0.27↓	2.54	4.34	419.35	168.46	0.45	73.88	29.05	21.86	410.98	<4.52↓	0.15	217.42	19.8	2481	<0.46↓	1.96	4.86	13.28	9.27	<5.56↓	<0.80↓	234.25	150.12	0.6	1.39	11.71	2.91	1.53	1.94	3.8	<94.18↓	217.46	9.22	<0.19↓	136.54	47.55	46.78	184.99	<33.42↓	6.39	<0.80↓	3.83	331.01	53773
CB-44	43.87	33.25	88.21	<0.27↓	4.03	4.34	176.49	257.26	1	16.46	51.77	20.73	334.26	<4.52↓	0.22	61.61	26.87	938.6	<0.46↓	2.39	0.73	4.27	13.41	<5.56↓	<0.80↓	33.03	50.96	1.21	2.2	7.55	3.01	1.62	4.84	6.11	<94.18↓	127.47	9.22	<0.19↓	73.18	33.85	32.3	44.23	<33.42↓	17.16	<0.80↓	5.6	313.34	22994
CB-45	93.17	48.77	102.36	<0.27↓	3.13	7.07	274.98	300.2	0.92	108.58	59.03	20.73	334.92	<4.52↓	0.15	138.64	18.93	1983	<0.46↓	2.65	4.59	8.68	12.74	<5.56↓	<0.80↓	202.96	128.87	0.96	1.49	15.02	1.41	1.91	3.51	5.84	<94.18↓	212.87	10.56	<0.19↓	102.52	57.01	50.54	172.54	<33.42↓	7.43	<0.80↓	5.23	347.18	49680
CB-46	40.38	37.39	69.46	<0.27↓	1.4	1.8	381.55	89.36	<0.12↓	32.61	18.97	2.85	263.26	<4.52↓	<0.13↓	142.03	11.68	350.94	<0.46↓	1.15	1.06	8.51	<7.08↓	<5.56↓	<0.80↓	7.86	162.63	0.84	0.83	5.25	0.53	0.97	1.1	3.14	<94.18↓	157.89	6.11	<0.19↓	84.22	19.1	20.17	100.53	<33.42↓	2.08	<0.80↓	2.85	224.95	28273
CB-47	36.07	32.55	114.14	<0.27↓	2.54	2.74	246.77	168.46	0.68	33.34	31.19	16.27	342.19	<4.52↓	0.22	121.9	20.68	1875	<0.46↓	1.46	<0.51↓	5.52	14.75	<5.56↓	<0.80↓	337.32	104.31	1.09	1.29	11.34	3.22	2.52	2.5	8.06	<94.18↓	170.1	9.22	<0.19↓	94.49	22.14	34.89	62.62	<33.42↓	7.96	<0.80↓	3.49	341.3	44393
CB-48	57.05	28.32	95.18	<0.27↓	<1.40↓	2.25	336.55	237.91	0.19	193.11	17.1	7.05	341.53	<4.52↓	0.15	229.52	17.19	1818	<0.46↓	1.42	7.52	5.94	10.67	<5.56↓	<0.80↓	123.26	73.97	0.55	1.08	6.78	1.09	1.41	0.96	5.29	152.95	118.39	9.22	<0.19↓	132.22	35.51	36.08	129.24	<33.42↓	5.37	<0.80↓	3.33	301.54	49613
CB-49	45.03	23.3	97.95	<0.27↓	<1.40↓	2.74	247.21	72.13	<0.12↓	29.33	13.53	6.14	341.86	<4.52↓	<0.13↓	92.26	12.93	1997	<0.46↓	2.48	<0.51↓	11.38	<7.08↓	<5.56↓	<0.80↓	192.62	103.86	0.49	1.03	7.93	<0.46↓	1.6	0.45	5.15	<94.18↓	206.76	4.45	<0.19↓	101.06	50.01	44.31	129.24	<33.42↓	2.51	<0.80↓	3.17	379.89	49748
CB-50	92.45	44.81	92.88	0.84	<1.40↓	6.43	487.68	1987	0.19	888.25	17.1	7.99	293.18	45.35	0.15	605.22	20.68	1302	<0.46↓	3.54	23.31	35.17	13.41	<5.56↓	<0.80↓	98.31	165.02	0.39	1.59	18.22	1.41	1.8	0.96	4.2	<94.18↓	505.26	6.7	<0.19↓	188.9	87.12	68.62	441.08	<33.42↓	2.08	<0.80↓	4.52	275.67	75066
CB-51	35.28	25.47	90.43	<0.27↓	<1.40↓	1.19	237.81	130.3	<0.12↓	10.64	20.89	6.14	325.65	<4.52↓	<0.13↓	73.83	13.77	1358	<0.46↓	1.71	1.62	5.94	7.85	<5.56↓	<0.80↓	71.68	76.95	0.6	0.78	3	<0.46↓	0.91	0.96	3.14	<94.18↓	193.01	3.45	<0.19↓	51.35	37.76	23.94	106.9	<33.42↓	2.51	<0.80↓	4.17	332.48	39501
CB-52	79.81	48.77	83.22	<0.27↓	1.4	2.99	377	153.51	0.68	28.96	24.89	6.14	289.86	<4.52↓	<0.13↓	148.85	12.93	1211	<0.46↓	3.01	1.75	15.63	10.67	<5.56↓	<0.80↓	20.61	118.96	0.6	1.13	6.4	0.66	1.18	1.58	3.66	<94.18↓	258.65	6.11	<0.19↓	150.16	66.13	47.18	124.73	<33.42↓	5.37	<0.80↓	3.17	276.41	47258
CB-53	58.37	36.02	92.45	<0.27↓	<1.40↓	3.51	266.23	153.51	0.31	19.4	24.89	6.14	292.85	<4.52↓	<0.13↓	85.53	20.68	943.22	<0.46↓	2.3	<0.51↓	7.27	<7.08↓	<5.56↓	<0.80↓	49.16	70.45	0.72	1.39	7.16	0.59	1.55	1.1	4.47	<94.18↓	139.62	6.7	<0.19↓	104.7	55.96	38.26	108.31	<33.42↓	9.56	<0.80↓	4.17	281.59	36066
CB-54	35.87	19.29	86.72	<0.27↓	3.13	2.61	187.03	145.88	0.76	21.61	29.05	18.48	316.39	<4.52↓	0.22	83.17	20.68	1173	<0.46↓	3.1	<0.51↓	6.19	9.27	<5.56↓	<0.80↓	84.82	43.4	1.28	1.59	4.87	1.41	1.85	3.1	6.87	<94.18↓	127.47	7.93	<0.19↓	81.28	54.8	29.81	42.66	<33.42↓	10.63	<0.80↓	5.41	248.17	24193
CB-55	44.26	22.58	88.83	0.36	6.48	3.51	280.2	257.26	1.42	40.56	42.37	23.01	323.01	<4.52↓	0.48	113.66	18.5	1148	<0.46↓	1.46	3.19	5.35	10.67	<5.56↓	<0.80↓	72.98	40.81	1.88	1.85	7.93	1.41	1.23	4.39	3.66	<94.18↓	142.66	16.35	<0.19↓	121.39	16.32	53.3	71.57	<33.42↓	13.35	<0.80↓	4.52	288.99	33336
CB-56	55.35	33.25	114.31	<0.27↓	<1.40↓	1.29	303.05	106.1	<0.12↓	79.9	17.1	2.85	339.55	<4.52↓	<0.13↓	113.66	12.1	1671	<0.46↓	1.46	2.32	8.68	7.85	<5.56↓	<0.80↓	70.39	109.26	0.49	0.88	11.9	<0.46↓	2.2	0.68	4.07	<94.18↓	160.94	5.54	<0.19↓	89	29.23	31.11	109.02	<33.42↓	1.67	<0.80↓	2.54	329.9	51241
CB-57	57.24	26.18	89.63	<0.27↓	1.4	1.8	235.11	106.1	<0.12↓	28.23	20.89	7.99	324.99	<4.52↓	<0.13↓	109.57	18.06	1204	<0.46↓	1.88	9.66	6.11	<7.08↓	<5.56↓	<0.80↓	16.86	59.59	0.49	0.98	6.02	0.94	1.13	0.68	4.33	<94.18↓	171.63	6.7	<0.19↓	105.07	29.59	49.75	71.94	<33.42↓	4.38	<0.80↓	2.39	235.08	34554
CB-58	46.96	42.81	97.65	36.42	<1.40↓	3.25	296.19	294.24	<0.12↓	41.99	17.1	6.14	355.09	<4.52↓	<0.13↓	200.91	21.56	2530	<0.46↓	1.26	1.23	10.89	10.67	<5.56↓	<0.80↓	42.06	202.92	0.84	0.98	37.22	57.11	4.73	0.96	23.89	<94.18↓	197.6	6.7	<0.19↓	87.16	26.27	16.22	133.72	<33.42↓	3.42	<0.80↓	2.54	315.18	45589
CB-59	38.03	100.27	97.11	<0.27↓	<1.40↓	2.61	290.16	89.36	0.31	14.26	17.1	4.41	413.63	<4.52↓	<0.13↓	99.86	14.62	1429	<0.46↓	3.45	<0.51↓	5.86	<7.08↓	<5.56↓	<0.80↓	24.57	338.09	0.39	0.98	5.63	<0.46↓	1.23	0.96	4.33	<94.18↓	112.36	5.54	<0.19↓	96.68	75.05	30.31	86.2	<33.42↓	5.37	<0.80↓	2.85	332.48	36550
CB-60	69.55	21.85	96.21	<0.27↓	1.68	1.8	197.42	106.1	<0.12↓	24.56	17.1	7.99	297.16	<4.52↓	<0.13↓	70.37	12.51	925.33	<0.46↓	1.54	<0.51↓	2.39	49.18	<5.56↓	<0.80↓	13.34	41.39	0.72	0.78	3.74	0.73	0.91	0.96	3.14	<94.18↓	136.58	4.45	<0.19↓	105.43	19.92	44.41	37.92	<33.42↓	5.37	<0.80↓	3.17	330.27	40904
CB-61	27.53	18.92	81.32	<0.27↓	5.87	1.8	161.87	224.66	1.6	31.16	37.81	29.99	280.89	<4.52↓	0.63	57.85	18.06	775.49	<0.46↓	1.84	<0.51↓	5.94	10.67	<5.56↓	<0.80↓	26.62	26.37	1.75	2.1	7.74	1.33	1.43	5.07	4.33	<94.18↓	94.36	14.84	<0.19↓	48.38	22.85	17.8	49.67	<33.42↓	16.07	0.83	7.31	269.74	11221
CB-62	32.12	22.58	89.69	<0.27↓	2.25	3.12	286.27	138.14	0.45	20.87	24.89	11.99	313.07	<4.52↓	<0.13↓	93.45	18.06	1368	<0.46↓	5.18	<0.51↓	6.31	7.85	<5.56↓	<0.80↓	20.61	80.87	0.72	1.39	9.83	1.01	1.21	3.1	4.6	<94.18↓	133.54	7.93	<0.19↓	66.53	112.19	27.72	80.39	<33.42↓	7.43	<0.80↓	4.17	287.88	32058
CB-63	39.6	15.97	102.77	<0.27↓	1.4	1.59	202.57	168.46	<0.12↓	58.87	17.1	7.99	356.74	<4.52↓	<0.13↓	75.38	10.45	1367	<0.46↓	0.77	0.68	8.51	<7.08↓	<5.56↓	<0.80↓	146	26.37	0.6	0.98	10.59	<0.46↓	0.97	0.96	4.2	<94.18↓	103.34	7.31	<0.19↓	52.46	9.15	19.48	57.33	<33.42↓	5.37	<0.80↓	3.17	329.9	34458
CB-64	52.88	27.26	95.73	<0.27↓	1.4	2.86	309.46	72.13	<0.12↓	26.76	13.53	9.95	360.05	<4.52↓	<0.13↓	95.85	15.47	1378	<0.46↓	2.13	2.18	4.77	12.05	<5.56↓	<0.80↓	30.85	79.41	0.6	1.18	5.82	0.94	1.58	1.26	6.11	<94.18↓	109.35	9.88	<0.19↓	93.39	37.17	38.96	64.13	<33.42↓	8.49	<0.80↓	2.85	326.96	53292
CB-65	49.64	32.55	80.62	<0.27↓	<1.40↓	1.59	327.28	89.36	0.19	35.88	29.05	7.99	331.94	<4.52↓	<0.13↓	116.95	11.27	721.08	<0.46↓	2.39	3.11	6.06	<7.08↓	<5.56↓	<0.80↓	4.61	90.92	0.49	0.78	5.82	<0.46↓	1.38	0.68	3.8	<94.18↓	106.34	5.54	<0.19↓	96.31	36.93	28.42	73.79	<33.42↓	3.42	<0.80↓	2.1	259.34	46789
CB-66	22.1	26.18	98.43	<0.27↓	16.71	4.2	260.95	378.45	1.95	26.76	91.89	46.71	336.9	<4.52↓	0.95	139.49	30.44	1186	1.18	2.48	0.68	5.35	13.41	<5.56↓	<0.80↓	126.07	45.38	2.93	2.74	14.65	4.63	1.62	8.47	4.6	<94.18↓	112.36	22.67	<0.19↓	58.39	35.28	8.05	58.85	<33.42↓	22.58	<0.80↓	7.11	308.18	31930
CB-67	44.26	25.11	79.73	<0.27↓	<1.40↓	0.75	303.05	54.39	<0.12↓	45.56	10.24	3.61	255.25	<4.52↓	<0.13↓	99.46	7.29	492.4	<0.46↓	2.35	<0.51↓	6.19	<7.08↓	<5.56↓	<0.80↓	8.59	117.65	0.39	0.78	4.12	<0.46↓	1.23	0.68	3.93	<94.18↓	130.51	3.45	<0.19↓	67.27	64.29	27.92	113.23	<33.42↓	<1.13↓	<0.80↓	2.85	201.54	42479
CB-68	43.48	24.75	83.59	<0.27↓	<1.40↓	1.49	268.86	114.28	<0.12↓	61.63	17.1	4.41	261.92	<4.52↓	0.15	93.45	12.93	832.57	<0.46↓	1.79	<0.51↓	4.85	7.85	<5.56↓	<0.80↓	13.34	77.69	0.6	0.98	3.74	<0.46↓	1.33	0.68	3.6	<94.18↓	156.37	6.7	1.94	86.79	38.83	31.6	125.08	<33.42↓	3.42	<0.80↓	2.24	256.36	32505
CB-69	45.22	33.94	107.53	<0.27↓	7.1	3.51	291.89	217.93	1.08	27.5	35.57	21.86	356.08	<4.52↓	0.39	111.21	21.56	1546	<0.46↓	2.05	<0.51↓	6.27	14.75	<5.56↓	<0.80↓	56.47	56.93	1.21	1.9	6.4	2.03	1.58	4.39	4.47	<94.18↓	130.51	14.84	<0.19↓	94.49	43.31	25.73	78.56	<33.42↓	12.8	<0.80↓	5.23	325.86	41559
CB-70	59.87	30.45	102.95	0.44	1.96	1.8	222.41	153.51	0.31	14.99	29.05	4.41	277.9	<4.52↓	<0.13↓	63.88	13.77	1168	<0.46↓	3.95	<0.51↓	5.52	<7.08↓	<5.56↓	<0.80↓	44.4	122.87	0.49	1.29	8.5	1.09	1.93	1.58	6.81	<94.18↓	142.66	7.93	<0.19↓	75.39	88.91	34.29	47.34	<33.42↓	5.37	<0.80↓	4.17	287.51	26879
CB-71	58.37	41.47	84.72	<0.27↓	1.4	2.02	331.5	114.28	0.38	28.6	20.89	11.99	313.4	<4.52↓	<0.13↓	126.05	12.51	1101	<0.46↓	1.96	<0.51↓	8.76	<7.08↓	<5.56↓	<0.80↓	30.85	99.29	0.78	1.18	9.83	0.87	0.97	1.58	2.75	<94.18↓	109.35	5.54	<0.19↓	132.94	50.6	42.03	91.25	<33.42↓	7.43	<0.80↓	4.34	279.37	46722
CB-72	24.12	53.96	95.55	<0.27↓	<1.40↓	1.49	210.47	153.51	<0.12↓	12.8	17.1	4.41	350.46	<4.52↓	<0.13↓	60.1	15.47	1305	<0.46↓	2.22	<0.51↓	7.73	<7.08↓	<5.56↓	<0.80↓	79.52	204.62	0.49	0.98	7.93	0.94	0.74	0.45	3.53	<94.18↓	112.36	5.54	<0.19↓	53.57	50.36	11.65	61.87	<33.42↓	5.37	<0.80↓	3.49	351.59	30305
CB-73	38.03	21.85	87.34	<0.27↓	1.4	<0.72↓	307.75	138.14	0.31	30.43	17.1	6.14	268.59	<4.52↓	<0.13↓	123.14	13.77	821.04	<0.46↓	2.3	<0.51↓	5.4	<7.08↓	<5.56↓	<0.80↓	22.57	63.78	0.6	0.98	5.44	<0.46↓	0.91	1.58	2.75	<94.18↓	127.47	5.54	<0.19↓	107.62	61.53	26.13	74.53	<33.42↓	4.38	<0.80↓	2.85	289.73	43402
CB-74	25.73	20.39	91.47	<0.27↓	1.96	1.69	301.77	122.35	0.19	25.29	22.87	6.14	332.93	<4.52↓	<0.13↓	159.19	15.47	1574	<0.46↓	1.92	<0.51↓	9.22	<7.08↓	<5.56↓	<0.80↓	50.36	50.96	0.6	1.18	5.82	0.66	0.86	1.26	2.37	128.72	88.41	4.45	<0.19↓	68.75	52.35	10.31	66	<33.42↓	6.39	<0.80↓	3.83	351.96	63985
CB-75	54.21	39.1	86.1	1.14	4.95	3.78	281.94	237.91	1.34	27.5	37.81	23.01	333.6	<4.52↓	0.39	100.66	17.19	1217	<0.46↓	2.57	4.22	8.14	13.41	<5.56↓	<0.80↓	62.73	68.93	1.21	1.79	6.78	0.94	1.28	3.1	4.07	<94.18↓	188.43	11.94	<0.19↓	98.14	48.25	46.29	88.37	<33.42↓	8.49	<0.80↓	5.97	290.47	30528
CB-76	20.89	25.11	79.66	<0.27↓	3.13	1.01	290.59	168.46	0.45	14.99	18.97	16.27	286.54	<4.52↓	0.39	89.09	13.77	845.22	<0.46↓	3.01	<0.51↓	4.94	7.13	<5.56↓	<0.80↓	38.61	89.51	0.96	1.18	6.02	<0.46↓	0.91	2.31	3.4	<94.18↓	118.39	10.56	<0.19↓	56.91	80.26	23.15	63	<33.42↓	8.49	<0.80↓	4.17	263.06	41232
CB-77	57.61	28.32	82.46	<0.27↓	2.25	2.25	252.11	106.1	0.45	23.82	24.89	7.99	324.33	<4.52↓	<0.13↓	70.75	11.27	660.78	<0.46↓	4.54	0.68	5.65	9.27	<5.56↓	<0.80↓	8.59	56.39	0.84	1.08	4.87	0.47	0.8	1.58	2.5	<94.18↓	167.05	6.7	<0.19↓	79.81	85.44	32.1	77.1	<33.42↓	5.37	<0.80↓	3.01	272.7	37326
CB-78	32.71	28.32	88.09	0.7	<1.40↓	1.38	207.69	168.46	0.6	17.19	42.37	14.1	281.89	<4.52↓	<0.13↓	42.41	12.1	957.28	<0.46↓	4.18	<0.51↓	5.15	29.21	<5.56↓	<0.80↓	40.91	101.58	0.84	1.29	3.74	<0.46↓	1.08	1.58	4.2	<94.18↓	197.6	6.7	<0.19↓	73.92	93.48	30.31	67.86	<33.42↓	6.39	<0.80↓	4.87	233.21	20090
Control	116.33	232.85	54.2	39.79	173.43	195.33	173.31	1251	15.56	155.01	1484	429.15	174.07	902.75	47.24	289.49	387.22	113.85	122.09	35.95	139.45	8.37	443.37	499.1	23.28	463.62	139.07	21.79	24.15	55.49	65.2	7.17	134.11	77.57	2399	1358	435.48	12.07	419.01	85.61	81.3	157.85	2163	342.17	241.9	274.28	211.1	14295
Control	122.38	241.1	54.35	40.8	172.71	202.3	179.78	1252	14.76	153.59	1506	438.45	170.77	885.79	47.66	297.33	384.77	117.46	121.74	37.22	135.39	8.92	454.63	499.99	23.62	503.23	148.7	21.41	23.98	56.89	59.37	7.25	137.19	74.76	2287	1316	441.42	11.84	413.58	87.27	82.37	153.18	2153	359.13	233.39	286.24	212.94	14755
Notes:
Red-higher than maxDC, Black-Lower than minDC, Blue-between maxDC and minDC;
NAN-Curve Fitting Failed; N/A-Data marked out; ND-missing original data

## Sheet: Curves
MILLIPLEX Analyst Detail Report
4-P.log(3.23, 9.40, 0.65, 4.56)
			4-P.log(1.95, 10.65, 0.54, 4.96)
DC=(0.17, 17721) Chi = 0.011%			DC=(0.34, 49447) Chi = 0.016%
4-P.log(3.72, 9.89, 0.80, 4.13)
			4-P.log(3.85, 10.45, 0.59, 4.21)
DC=(0.20, 6010) Chi = 0.021%			DC=(0.13, 4624) Chi = 0.038%
4-P.log(2.69, 10.18, 0.74, 4.52)
			4-P.log(3.41, 10.54, 0.54, 5.32)
DC=(0.70, 12700) Chi = 0.070%			DC=(0.36, 15602) Chi = 0.034%
4-P.log(3.44, 8.83, 0.81, 5.34)
			4-P.log(2.40, 9.28, 0.93, 6.88)
DC=(0.56, 39023) Chi = 0.014%			DC=(8.40, 75894) Chi = 0.024%
4-P.log(2.61, 10.38, 0.66, 3.54)
			4-P.log(2.29, 10.01, 0.55, 4.96)
DC=(0.061, 4752) Chi = 0.021%			DC=(0.26, 36331) Chi = 0.011%
4-P.log(2.00, 11.05, 0.47, 7.35)
			4-P.log(2.49, 9.34, 0.62, 5.90)
DC=(3.22, 287085) Chi = 0.036%			DC=(1.23, 58830) Chi = 0.042%
4-P.log(3.64, 9.44, 0.66, 5.40)
			4-P.log(4.46, 9.51, 0.74, 7.35)
DC=(0.69, 14007) Chi = 0.036%			DC=(2.26, 111097) Chi = 0.0089%
4-P.log(2.87, 10.65, 0.60, 3.67)
			4-P.log(3.55, 8.19, 0.64, 4.83)
DC=(0.064, 11231) Chi = 0.0067%			DC=(1.70, 26521) Chi = 0.053%
4-P.log(2.40, 10.77, 0.52, 5.57)
			4-P.log(3.94, 10.04, 0.70, 5.32)
DC=(0.85, 66453) Chi = 0.035%			DC=(0.99, 7740) Chi = 0.038%
4-P.log(3.32, 10.02, 0.58, 4.65)
			4-P.log(2.34, 10.79, 0.47, 3.41)
DC=(0.23, 24836) Chi = 0.013%			DC=(0.062, 6163) Chi = 0.023%
4-P.log(4.03, 10.27, 0.56, 5.14)
			4-P.log(3.11, 10.23, 0.57, 3.36)
DC=(0.26, 18479) Chi = 0.026%			DC=(0.035, 1283) Chi = 0.026%
4-P.log(2.67, 10.13, 0.87, 4.90)
			4-P.log(5.18, 9.86, 0.96, 6.94)
DC=(3.54, 20300) Chi = 0.060%			DC=(2.78, 69646) Chi = 0.015%
4-P.log(4.27, 9.77, 0.72, 5.08)
			4-P.log(3.31, 9.71, 0.55, 6.90)
DC=(0.40, 2367) Chi = 0.033%			DC=(1.15, 43580) Chi = 0.038%
4-P.log(2.48, 10.20, 0.63, 4.82)
			4-P.log(1.76, 10.76, 0.48, 3.44)
DC=(0.92, 20016) Chi = 0.076%			DC=(0.053, 4226) Chi = 0.033%
4-P.log(2.30, 10.15, 0.62, 2.80)
			4-P.log(2.93, 10.35, 0.68, 4.45)
DC=(0.081, 4571) Chi = 0.045%			DC=(0.12, 9319) Chi = 0.014%
4-P.log(3.12, 9.60, 0.55, 4.34)
			4-P.log(2.15, 10.48, 0.75, 1.81)
DC=(0.23, 15962) Chi = 0.026%			DC=(0.026, 792.04) Chi = 0.041%
4-P.log(2.68, 9.69, 0.54, 4.86)
			4-P.log(2.16, 10.50, 0.47, 3.63)
DC=(0.21, 23420) Chi = 0.013%			DC=(0.13, 14888) Chi = 0.020%
4-P.log(4.95, 8.52, 1.42, 6.89)
			4-P.log(1.60, 11.57, 0.41, 6.93)
DC=(47.09, 29957) Chi = 0.023%			DC=(2.13, 236638) Chi = 0.023%
4-P.log(2.15, 10.42, 0.46, 6.23)
			4-P.log(3.23, 9.93, 0.60, 3.66)
DC=(0.87, 64987) Chi = 0.028%			DC=(0.096, 782.92) Chi = 0.037%
4-P.log(1.99, 10.98, 0.45, 5.42)
			4-P.log(4.12, 10.92, 0.60, 5.22)
DC=(0.60, 72147) Chi = 0.019%			DC=(0.43, 6186) Chi = 0.041%
4-P.log(3.07, 10.67, 0.51, 4.50)
			4-P.log(2.02, 9.30, 0.57, 4.61)
DC=(0.18, 13062) Chi = 0.026%			DC=(0.34, 21982) Chi = 0.035%
4-P.log(4.11, 10.02, 0.88, 7.02)
			4-P.log(2.40, 9.90, 0.64, 5.11)
DC=(16.71, 189809) Chi = 0.039%			DC=(0.57, 51792) Chi = 0.023%
4-P.log(3.11, 10.66, 0.49, 5.25)
			4-P.log(2.09, 10.82, 0.43, 4.99)
DC=(0.40, 36803) Chi = 0.022%			DC=(0.59, 57931) Chi = 0.026%
4-P.log(3.53, 9.04, 0.71, 5.27)
			4-P.log(4.79, 8.69, 0.84, 10.05)
DC=(0.45, 37496) Chi = 0.020%			DC=(73.95, 697770) Chi = 0.012%
Notes: CV-The Coefficient of Variation of standard curve replicates at each dilution level. Chi-The Chi-Square test statistic of the distance between observed concentrations with expected concentrations.
Files Name: C:\...\Output\20220809-yutiantian-48yinzi-1_20220809_142216.csv
Program: Milliplex Analyte
Application Version: 5.1.0.0
User Name: Administrator
Organization: UNIV				Signature:
Creation Time: 08/09/2022 15:43:03 中国标准时间				Date:

## Sheet: IL-2R alpha
MILLIPLEX Analyst Detail Report
	Analyte IL-2R alpha
	4-P.log(3.23, 9.40, 0.65, 4.56)
	Chi=0.011%, CV=0.27%, R²=1, DC=(0.17, 17721)
		Expected pg/ml(i)		MFI(i)	pg/ml(i)		MFI		pg/ml	CV		Recovery
		0		28			28.25			1.25%
				28.5
		0.86		35	1.1		33.75		0.91	5.24%		105.62%
				32.5	0.72
		3.45		49.5	3.72		47.25		3.28	6.73%		95.19%
				45	2.86
		13.8		103	14.47		100.5		13.97	3.52%		101.2%
				98	13.47
		55.2		327	56		324.5		55.56	1.09%		100.65%
				322	55.12
		220.81		1231	215.64		1243		217.89	1.37%		98.68%
				1255	220.15
		883.25		3777	900.47		3767		896.59	0.38%		101.51%
				3757	892.73
		3533		7039	3498		7041		3502	0.04%		99.11%
				7043	3505
Notes: CV-The Coefficient of Variation of standard curve replicates at each dilution level. Chi-The Chi-Square test statistic of the distance between observed concentrations with expected concentrations.

## Sheet: MIG
MILLIPLEX Analyst Detail Report
	Analyte MIG
	4-P.log(1.95, 10.65, 0.54, 4.96)
	Chi=0.016%, CV=0.40%, R²=1, DC=(0.34, 49447)
		Expected pg/ml(i)		MFI(i)	pg/ml(i)		MFI		pg/ml	CV		Recovery
		0		11			10.75			3.29%
				10.5
		2.03		15	1.83		15.5		2	4.56%		98.38%
				16	2.16
		8.11		33	8.36		32.5		8.17	2.18%		100.77%
				32	7.99
		32.43		107.5	33.42		106		32.96	2%		101.64%
				104.5	32.5
		129.73		481.5	128.56		471.25		126.22	3.08%		97.3%
				461	123.88
		518.94		2396	531.2		2390		530.08	0.31%		102.15%
				2385	528.96
		2076		8125	2111		8011		2070	2%		99.73%
				7898	2030
		8303		17551	8224		17566		8240	0.12%		99.24%
				17580	8256
Notes: CV-The Coefficient of Variation of standard curve replicates at each dilution level. Chi-The Chi-Square test statistic of the distance between observed concentrations with expected concentrations.

## Sheet: MIP-1beta
MILLIPLEX Analyst Detail Report
	Analyte MIP-1beta
	4-P.log(3.72, 9.89, 0.80, 4.13)
	Chi=0.021%, CV=0.50%, R²=1, DC=(0.20, 6010)
		Expected pg/ml(i)		MFI(i)	pg/ml(i)		MFI		pg/ml	CV		Recovery
		0		45			42			10.1%
				39
		0.49		49	0.71		48		0.6	2.95%		122.21%
				47	0.49
		1.96		58	1.74		57.5		1.69	1.23%		85.97%
				57	1.63
		7.86		114	8.09		114.25		8.11	0.31%		103.21%
				114.5	8.14
		31.44		400	31.6		398.75		31.51	0.44%		100.23%
				397.5	31.43
		125.75		2064	124.38		2059		124.1	0.36%		98.69%
				2054	123.82
		503		7614	528.1		7499		515.8	2.17%		102.54%
				7384	503.76
		2012		13801	2066		13607		1962	2.02%		97.5%
				13412	1865
Notes: CV-The Coefficient of Variation of standard curve replicates at each dilution level. Chi-The Chi-Square test statistic of the distance between observed concentrations with expected concentrations.

## Sheet: IL-6
MILLIPLEX Analyst Detail Report
	Analyte IL-6
	4-P.log(3.85, 10.45, 0.59, 4.21)
	Chi=0.038%, CV=0.90%, R²=1, DC=(0.13, 4624)
		Expected pg/ml(i)		MFI(i)	pg/ml(i)		MFI		pg/ml	CV		Recovery
		0		58			57.5			1.23%
				57
		0.36		66.5	0.47		66		0.46	1.07%		126.55%
				65.5	0.44
		1.42		87	1.37		84		1.23	5.05%		86.49%
				81	1.09
		5.69		166	5.71		161.75		5.47	3.72%		96.05%
				157.5	5.22
		22.75		484	23.94		478.5		23.63	1.63%		103.88%
				473	23.32
		91		1740	93		1748		93.44	0.65%		102.68%
				1756	93.89
		364		5501	342.65		5444		338.09	1.48%		92.88%
				5387	333.56
		1456		14132	1600		13902		1543	2.34%		105.99%
				13672	1489
Notes: CV-The Coefficient of Variation of standard curve replicates at each dilution level. Chi-The Chi-Square test statistic of the distance between observed concentrations with expected concentrations.

## Sheet: IFN-alpha2
MILLIPLEX Analyst Detail Report
	Analyte IFN-alpha2
	4-P.log(2.69, 10.18, 0.74, 4.52)
	Chi=0.070%, CV=1.63%, R²=0.999, DC=(0.70, 12700)
		Expected pg/ml(i)		MFI(i)	pg/ml(i)		MFI		pg/ml	CV		Recovery
		0		14.5			13.75			7.71%
				13
		1.64		20.5	1.42		20		1.27	3.54%		77.35%
				19.5	1.12
		6.55		40	7.24		40.5		7.38	1.75%		112.67%
				41	7.52
		26.22		131	27.49		128		26.94	3.31%		102.74%
				125	26.38
		104.88		694	98.88		687.25		98.18	1.39%		93.62%
				680.5	97.48
		419.5		4340	433.67		4317		431.37	0.76%		102.83%
				4294	429.07
		1678		13376	2089		13224		2037	1.62%		121.41%
				13073	1987
		6712		18243	5092		18029		4868	1.68%		72.52%
				17816	4657
Notes: CV-The Coefficient of Variation of standard curve replicates at each dilution level. Chi-The Chi-Square test statistic of the distance between observed concentrations with expected concentrations.

## Sheet: IFN-gamma
MILLIPLEX Analyst Detail Report
	Analyte IFN-gamma
	4-P.log(3.41, 10.54, 0.54, 5.32)
	Chi=0.034%, CV=0.83%, R²=1, DC=(0.36, 15602)
		Expected pg/ml(i)		MFI(i)	pg/ml(i)		MFI		pg/ml	CV		Recovery
		0		36.5			37.75			4.68%
				39
		1.11		47	1.25		47.75		1.34	2.22%		120.49%
				48.5	1.43
		4.44		65	3.86		64.5		3.78	1.1%		85.04%
				64	3.69
		17.76		142	18.44		138.75		17.79	3.31%		100.15%
				135.5	17.14
		71.05		409	72.41		413.5		73.31	1.54%		103.18%
				418	74.21
		284.19		1493	288.97		1487		287.64	0.62%		101.21%
				1480	286.31
		1137		4767	1079		4770		1080	0.1%		95.05%
				4774	1081
		4547		12708	4971		12393		4727	3.6%		103.95%
				12077	4493
Notes: CV-The Coefficient of Variation of standard curve replicates at each dilution level. Chi-The Chi-Square test statistic of the distance between observed concentrations with expected concentrations.

## Sheet: SDF-1alpha
MILLIPLEX Analyst Detail Report
	Analyte SDF-1alpha
	4-P.log(3.44, 8.83, 0.81, 5.34)
	Chi=0.014%, CV=0.37%, R²=1, DC=(0.56, 39023)
		Expected pg/ml(i)		MFI(i)	pg/ml(i)		MFI		pg/ml	CV		Recovery
		0		33.5			33.25			1.06%
				33
		2.3		37	3.06		36		2.45	3.93%		106.47%
				35	1.85
		9.2		47	9.57		45.5		8.57	4.66%		93.2%
				44	7.58
		36.79		95.5	39.84		92.5		38.1	4.59%		103.55%
				89.5	36.33
		147.16		310	143.57		313.5		145.08	1.58%		98.59%
				317	146.59
		588.62		1370	593.19		1363		589.89	0.73%		100.22%
				1356	586.6
		2354		3634	2472		3586		2401	1.91%		101.97%
				3537	2332
		9418		5379	8883		5402		9088	0.6%		96.49%
				5425	9300
Notes: CV-The Coefficient of Variation of standard curve replicates at each dilution level. Chi-The Chi-Square test statistic of the distance between observed concentrations with expected concentrations.

[truncated: 42 more sheets: IL-1ra, MCP-3, IL-16, IL-12p40, LIF, TNF-beta, IL-5, GM-CSF, MIF, TNF-alpha, RANTES, IL-2, IL-1beta, IL-18, Eotaxin, Basic FGF, VEGF, beta-NGF, PDGF-BB, IP-10 …]
